# Supplementary material for: Heat stress during male meiosis impairs cytoskeletal organization, spindle assembly and tapetum degeneration in wheat
Source: Front Plant Sci. 2024 Jan 8;14:1314021. doi: 10.3389/fpls.2023.1314021 (PMC10800805; doi:10.3389/fpls.2023.1314021)
Supplement: Supplementary file 3 [file Table_1.xlsx]

## Sheet: Munka1
Supplementary Table 1. Summary of sample collection for each study
Study	Sampling time	Plant material	Plants per genotype and treatment
Spikelet fertility/ yield	At maturity	Main spike	10
Cytoskeleton	End of treatment	Anther	10
RNA-seq	End of treatment	Anther	20
Histology	Before anthesis*	Anther	4
Morphology	Before anthesis*	Anther and pistil	3
Pollen grain morphology	At anthesis	Pollen grains	3
* Anther collections for histology, as well as anther and pistil collections for morphology were carried out before anthesis when anthers at the middle region of the spike are fully developed and start to turn yellow
All the above mentioned studies were repeated three times from different plant growing experiments
