# Supplementary material for: Heat stress during male meiosis impairs cytoskeletal organization, spindle assembly and tapetum degeneration in wheat
Source: Front Plant Sci. 2024 Jan 8;14:1314021. doi: 10.3389/fpls.2023.1314021 (PMC10800805; doi:10.3389/fpls.2023.1314021)
Supplement: Supplementary file 4 [file Table_2.xlsx]

## Sheet: Munka1
Supplementary Table 2. List of genes used for the validation of RNA-seq			*:reference genes
IWGSC RefSeq 2.1 ID	Gene	Description	Mv 17-09		Ellvis		Forward primer (5'-3')	Reverse primer (5'-3')
			RNA-SEQ log(10)FC	ACT/CYC log(10)FC	RNA-SEQ log(10)FC	ACT/CYC log(10)FC
TraesCS5A03G1210200	TaPAD	>XM_044528142.1 PREDICTED: Triticum aestivum phenylacetaldehyde reductase-like (LOC123105961), mRNA	0.578639	1.01 ± 0.202	0.517196	0.835 ± 0.239	GAGCATCTCTGCCGTCGTTT	TGGCCAAGTCTCTTTGGGAG
TraesCS3D03G0851800	TaGRAS	>XM_044498674.1 PREDICTED: Triticum aestivum GRAS family protein RAD1-like (LOC123076402), mRNA	-1.3469	-0.811 ± 0.095	0.3031	0.257 ± 0.113	CTCGTGCTTGGATGGAAGGG	AATGGTCCGCAAAAGTGTCC
TraesCS5A03G0186300	TaUNK1	>XM_044528741.1 PREDICTED: Triticum aestivum uncharacterized LOC123106643 (LOC123106643), mRNA	-1.2743	-0.776 ± 0.337	-0.4785	-0.235 ± 0.115	AGCGATGGAACATGTCTTGC	GCAGCAGCAGCAAACTATCG
TraesCS2B03G1056900	TaACC	>XM_044469541.1 PREDICTED: Triticum aestivum 1-aminocyclopropane-1-carboxylate synthase-like (LOC123046237), mRNA	0.457882	0.785 ± 0.308	0.2648	0.113 ± 0.0173	GGTCACTACGGTCGGTCAAG	ATCGCATGCATAAACGCACC
TraesCS3B03G0975400	Ta70HSP	>XM_044494907.1 PREDICTED: Triticum aestivum heat shock cognate 70 kDa protein-like (LOC123071367), mRNA	0.44248	0.811 ± 0.136	0.401401	0.949 ± 0.302	GCGGCTGGGAGAGTACAAA	ACATCCATCCAAAGTTCCCCC
TraesCS6B03G0952900	TaNIP	>XM_044558167.1 PREDICTED: Triticum aestivum aquaporin NIP2-1-like (LOC123138237), mRNA	2.71486	2.441 ± 0.127	1.09795	2.36 ± 0.206	CCAAAGAGCAAGCGAGCTAA	GTGGCCATTTTCCAAGACGAA
TraesCS2B03G1307800	TaN2O	>XM_044464781.1 PREDICTED: Triticum aestivum naringenin,2-oxoglutarate 3-dioxygenase-like (LOC123042301), mRNA	0.523746	1.097 ± 0.111	0.788168	1.657 ± 0.217	AGCTATCGTGAGTTTGGCGT	CCAACCACACTGCTGGGTTA
TraesCS2A03G1143500	TaWRKY70	>XM_044603289.1 PREDICTED: Triticum aestivum WRKY DNA-binding transcription factor 70 (LOC100049032), mRNA	-1.4014	-1.099 ± 0.158	-1.4131	-0.739 ± 0.184	AATGGTCGATCTTCCCGATTG	ACACATGGGACGGATGGATG
TraesCS4B03G0902300	TaF3D	>XM_044515821.1 PREDICTED: Triticum aestivum flavanone 3-dioxygenase 2-like (LOC123093769), mRNA	-0.3541	0.1656 ± 0.059	-0.1367	0.195 ± 0.097	CCCCACGAAAACGGTAAGAC	CCGTCCGGATTTTCTCCCAT
TraesCS4A03G0602500	Ta21.9HSP	>XM_044504595.1 PREDICTED: Triticum aestivum 21.9 kDa heat shock protein-like (LOC123082218), transcript variant X3, mRNA	0.4265	0.075 ± 0.067	1.73094	1.097 ± 0.38	GATTGCCGAGCATCAAAGGC	CCCTTAAGGTACCTCCGCGT
TraesCS5D03G0333200	TaACT*	>XM_044540129.1 PREDICTED: Triticum aestivum actin-3-like (LOC123120107), transcript variant X2, mRNA	n/a	n/a	n/a	n/a	GACAATGGAACTGGAATGGTC	GTGTGATGCCAGATTTTCTCCAT
TraesCS6D03G0139300	TaCYC*	>XM_044562307.1 PREDICTED: Triticum aestivum peptidyl-prolyl cis-trans isomerase (LOC123143391), mRNA	n/a	n/a	n/a	n/a	CAAGCCGCTGCACTACAAGG	AGGGGACGGTGCAGATGAA
