# Supplementary material for: Heat stress during male meiosis impairs cytoskeletal organization, spindle assembly and tapetum degeneration in wheat
Source: Front Plant Sci. 2024 Jan 8;14:1314021. doi: 10.3389/fpls.2023.1314021 (PMC10800805; doi:10.3389/fpls.2023.1314021)
Supplement: Supplementary file 5 [file Table_3.xlsx]

## Sheet: Sheet1
Supplementary Table 3. Summary of RNA-seq quality in all samples
Treatment	Clean reads	Phred CleanQ30 (%)	GC content (%)	Mapping rate (%)
Mv_C_1	78255731	100	52.21	89.55
Mv_C_2	96136282	100	51.45	89.87
Mv_C_3	75278620	100	52.76	90.52
Mv_HS_1	50102723	100	49.35	85.01
Mv_HS_2	48124878	100	49.56	85.99
Mv_HS_3	49594305	100	50.34	84.74
Ellvis_C_1	67679602	100	50.67	86.66
Ellvis_C_2	79653664	100	51.23	88.25
Ellvis_C_3	67079145	100	52.69	88.88
Ellvis_HS_1	90184772	100	50.12	89.9
Ellvis_HS_2	89056327	100	52.98	88.11
Ellvis_HS_3	86184185	100	51.54	87.65
Average (median)	7.67672e+07	100	51.34	88.18
Mv_C, Mv 17-09 control; Mv_HS, Mv_C, Mv 17-09 heat stress; Ellvis_C, Ellvis control; Ellvis_HS, Ellvis heat stress
1, 2, 3: biological replicates
