# Supplementary material for: Heat stress during male meiosis impairs cytoskeletal organization, spindle assembly and tapetum degeneration in wheat
Source: Front Plant Sci. 2024 Jan 8;14:1314021. doi: 10.3389/fpls.2023.1314021 (PMC10800805; doi:10.3389/fpls.2023.1314021)
Supplement: Supplementary file 6 [file Table_4.xlsx]

## Sheet: Mv 17-09
	Mv 17-09 upregulated overrepresented GO terms					Mv 17-09 downregulated overrepresented GO terms
	GO ID	GO description	corrected p-value	number of significant genes		GO ID	GO description	corrected p-value	number of significant genes
	3824	catalytic activity	2.2741E-34	526		785	chromatin	3.5856E-53	103
	16887	ATPase activity	7.1846E-19	48		786	nucleosome	3.5856E-53	102
	6559	L-phenylalanine catabolic process	7.1846E-19	17		32993	protein-DNA complex	3.6388E-53	102
	16841	ammonia-lyase activity	1.4864E-18	17		44427	chromosomal part	1.9264E-48	103
	8150	biological_process	1.5039E-18	606		5694	chromosome	2.7459E-45	103
	51082	unfolded protein binding	1.5356E-18	30		3824	catalytic activity	6.9381E-43	1012
	6457	protein folding	2.0533E-17	33		46982	protein heterodimerization activity	5.2859E-36	88
	9074	aromatic amino acid family catabolic process	2.4979E-17	17		44422	organelle part	1.9105E-34	158
	42221	response to chemical stimulus	3.2242E-17	62		44446	intracellular organelle part	1.9105E-34	158
	16787	hydrolase activity	3.7053E-17	202		5975	carbohydrate metabolic process	5.6294E-33	165
	8152	metabolic process	5.9290E-17	468		5623	cell	5.6514E-30	526
	6558	L-phenylalanine metabolic process	7.4835E-17	17		44464	cell part	5.6514E-30	526
	16020	membrane	2.9308E-16	161		5575	cellular_component	1.2693E-28	536
	43621	protein self-association	9.3895E-16	14		43227	membrane-bounded organelle	2.2772E-27	180
	42542	response to hydrogen peroxide	9.3895E-16	14		43231	intracellular membrane-bounded organelle	2.2772E-27	180
	19439	aromatic compound catabolic process	5.6104E-15	20		8150	biological_process	5.2031E-27	1226
	5575	cellular_component	6.0049E-15	259		32989	cellular component morphogenesis	5.2031E-27	20
	16491	oxidoreductase activity	7.6592E-15	144		9653	anatomical structure morphogenesis	5.2031E-27	20
	302	response to reactive oxygen species	1.0939E-14	14		48869	cellular developmental process	5.2031E-27	20
	5975	carbohydrate metabolic process	1.6022E-14	76		45229	external encapsulating structure organization	1.2859E-26	17
	9063	cellular amino acid catabolic process	2.0536E-14	17		10208	pollen wall assembly	1.2859E-26	17
	9310	amine catabolic process	2.0536E-14	17		10927	cellular component assembly involved in morphogenesis	1.2859E-26	17
	55114	oxidation reduction	1.1018E-13	140		48646	anatomical structure formation involved in morphogenesis	1.2859E-26	17
	46395	carboxylic acid catabolic process	1.1018E-13	17		9555	pollen development	1.3582E-26	20
	16054	organic acid catabolic process	1.1018E-13	17		48229	gametophyte development	1.3582E-26	20
	51259	protein oligomerization	1.1640E-13	14		34728	nucleosome organization	2.0555E-25	40
	71771	aldehyde decarbonylase activity	2.1878E-13	7		6334	nucleosome assembly	2.0555E-25	40
	254	C-4 methylsterol oxidase activity	2.1878E-13	7		31497	chromatin assembly	2.0555E-25	40
	9924	octadecanal decarbonylase activity	2.1878E-13	7		6323	DNA packaging	6.1441E-25	40
	16126	sterol biosynthetic process	2.1878E-13	7		6333	chromatin assembly or disassembly	1.0302E-24	40
	16840	carbon-nitrogen lyase activity	3.5738E-13	18		5634	nucleus	1.4324E-23	139
	16788	hydrolase activity, acting on ester bonds	1.1531E-12	72		16798	hydrolase activity, acting on glycosyl bonds	1.4620E-23	111
	6979	response to oxidative stress	1.4119E-12	37		65004	protein-DNA complex assembly	2.0211E-23	41
	9628	response to abiotic stimulus	1.4119E-12	33		80110	sporopollenin biosynthetic process	6.4595E-23	14
	51787	misfolded protein binding	1.4119E-12	11		44281	small molecule metabolic process	8.3643E-23	173
	51789	response to protein stimulus	1.4119E-12	11		48856	anatomical structure development	5.1287E-22	24
	6986	response to unfolded protein	1.4119E-12	11		10584	pollen exine formation	8.7400E-22	14
	44183	protein binding involved in protein folding	1.4119E-12	11		43226	organelle	1.0791E-21	243
	71216	cellular response to biotic stimulus	1.4119E-12	11		43229	intracellular organelle	1.0791E-21	243
	61077	chaperone-mediated protein folding	1.4119E-12	11		71103	DNA conformation change	1.2355E-21	41
	71445	cellular response to protein stimulus	1.4119E-12	11		32787	monocarboxylic acid metabolic process	2.0136E-21	52
	34620	cellular response to unfolded protein	1.4119E-12	11		22607	cellular component assembly	2.7978E-21	70
	51084	'de novo' posttranslational protein folding	1.4119E-12	11		5622	intracellular	1.1362E-19	321
	51085	chaperone mediated protein folding requiring cofactor	1.4119E-12	11		44262	cellular carbohydrate metabolic process	1.1792E-19	80
	44464	cell part	1.8534E-12	241		44424	intracellular part	1.6346E-19	309
	5623	cell	1.8534E-12	241		16879	ligase activity, forming carbon-nitrogen bonds	6.2620E-19	49
	42026	protein refolding	3.0441E-12	13		43436	oxoacid metabolic process	9.0843E-19	98
	9266	response to temperature stimulus	1.9468E-11	29		19752	carboxylic acid metabolic process	9.0843E-19	98
	9072	aromatic amino acid family metabolic process	4.4755E-11	18		6082	organic acid metabolic process	1.1301E-18	98
	6629	lipid metabolic process	8.3165E-11	48		42180	cellular ketone metabolic process	2.6315E-18	98
	35251	UDP-glucosyltransferase activity	1.4928E-10	18		44085	cellular component biogenesis	6.2726E-18	82
	46527	glucosyltransferase activity	1.8287E-10	18		6325	chromatin organization	8.1330E-18	41
	30244	cellulose biosynthetic process	1.8349E-10	15		9908	flower development	8.1330E-18	12
	30243	cellulose metabolic process	2.3881E-10	15		48437	floral organ development	8.1330E-18	12
	15079	potassium ion transmembrane transporter activity	2.4515E-10	13		48438	floral whorl development	8.1330E-18	12
	31225	anchored to membrane	3.3981E-10	10		48443	stamen development	8.1330E-18	12
	9250	glucan biosynthetic process	4.4767E-10	17		48466	androecium development	8.1330E-18	12
	5506	iron ion binding	8.6351E-10	73		48513	organ development	8.1330E-18	12
	70887	cellular response to chemical stimulus	1.0384E-9	11		48569	post-embryonic organ development	8.1330E-18	12
	16759	cellulose synthase activity	1.1818E-9	13		48653	anther development	8.1330E-18	12
	16760	cellulose synthase (UDP-forming) activity	1.1818E-9	13		48731	system development	8.1330E-18	12
	8610	lipid biosynthetic process	1.1981E-9	29		4553	hydrolase activity, hydrolyzing O-glycosyl compounds	6.3745E-17	90
	4553	hydrolase activity, hydrolyzing O-glycosyl compounds	2.1266E-9	45		16874	ligase activity	6.3021E-15	58
	33692	cellular polysaccharide biosynthetic process	4.9368E-9	17		6631	fatty acid metabolic process	8.3088E-15	36
	16829	lyase activity	9.9868E-9	34		43228	non-membrane-bounded organelle	2.1284E-14	134
	271	polysaccharide biosynthetic process	1.1801E-8	17		43232	intracellular non-membrane-bounded organelle	2.1284E-14	134
	16125	sterol metabolic process	1.9882E-8	7		16614	oxidoreductase activity, acting on CH-OH group of donors	4.4011E-14	49
	34637	cellular carbohydrate biosynthetic process	2.1547E-8	19		46394	carboxylic acid biosynthetic process	2.6315E-13	49
	31224	intrinsic to membrane	2.6687E-8	73		16053	organic acid biosynthetic process	2.6315E-13	49
	5976	polysaccharide metabolic process	3.5978E-8	23		48037	cofactor binding	3.0148E-13	88
	9408	response to heat	4.1541E-8	24		44283	small molecule biosynthetic process	4.3688E-13	81
	31072	heat shock protein binding	4.1990E-8	11		10997	anaphase-promoting complex binding	5.1778E-13	8
	5665	DNA-directed RNA polymerase II, core complex	4.1990E-8	6		48658	tapetal layer development	5.3522E-13	9
	8194	UDP-glycosyltransferase activity	4.2599E-8	20		16787	hydrolase activity	1.4191E-12	336
	44238	primary metabolic process	5.0215E-8	316		6083	acetate metabolic process	2.0468E-12	9
	16051	carbohydrate biosynthetic process	5.0333E-8	19		34622	cellular macromolecular complex assembly	4.9912E-12	42
	16798	hydrolase activity, acting on glycosyl bonds	7.6426E-8	45		4075	biotin carboxylase activity	6.3642E-12	9
	6725	cellular aromatic compound metabolic process	7.6426E-8	23		16746	transferase activity, transferring acyl groups	3.6304E-11	75
	6950	response to stress	8.4312E-8	72		8152	metabolic process	6.1053E-11	858
	43436	oxoacid metabolic process	1.2652E-7	43		34621	cellular macromolecular complex subunit organization	6.1053E-11	42
	19752	carboxylic acid metabolic process	1.2652E-7	43		7275	multicellular organismal development	8.2720E-11	27
	6082	organic acid metabolic process	1.3780E-7	43		19438	aromatic compound biosynthetic process	1.0359E-10	22
	6073	cellular glucan metabolic process	1.3780E-7	18		6725	cellular aromatic compound metabolic process	1.1374E-10	40
	44042	glucan metabolic process	1.5502E-7	18		32502	developmental process	1.3583E-10	27
	6869	lipid transport	1.5942E-7	14		7052	mitotic spindle organization	1.7449E-10	7
	42180	cellular ketone metabolic process	1.8725E-7	43		16491	oxidoreductase activity	1.8079E-10	231
	10876	lipid localization	2.2141E-7	14		16043	cellular component organization	3.2771E-10	92
	6694	steroid biosynthetic process	2.4662E-7	8		16616	oxidoreductase activity, acting on the CH-OH group of donors, NAD or NADP as acceptor	3.3631E-10	30
	44282	small molecule catabolic process	5.1821E-7	21		9791	post-embryonic development	3.7910E-10	13
	44264	cellular polysaccharide metabolic process	5.6867E-7	18		3006	reproductive developmental process	3.7910E-10	13
	50896	response to stimulus	5.8304E-7	79		48608	reproductive structure development	3.7910E-10	13
	44248	cellular catabolic process	6.3186E-7	31		50662	coenzyme binding	7.1831E-10	67
	16705	oxidoreductase activity, acting on paired donors, with incorporation or reduction of molecular oxygen	7.7518E-7	49		7017	microtubule-based process	9.4478E-10	29
	46873	metal ion transmembrane transporter activity	8.5722E-7	15		4594	pantothenate kinase activity	9.4478E-10	6
	43062	extracellular structure organization	8.5722E-7	7		42181	ketone biosynthetic process	9.4478E-10	6
	8361	regulation of cell size	8.5722E-7	7		9887	organ morphogenesis	9.4478E-10	6
	40007	growth	8.5722E-7	7		30635	acetate derivative metabolic process	9.4478E-10	6
	70726	cell wall assembly	8.5722E-7	7		30636	acetate derivative biosynthetic process	9.4478E-10	6
	30198	extracellular matrix organization	8.5722E-7	7		30638	polyketide metabolic process	9.4478E-10	6
	9832	plant-type cell wall biogenesis	8.5722E-7	7		30639	polyketide biosynthetic process	9.4478E-10	6
	16049	cell growth	8.5722E-7	7		19413	acetate biosynthetic process	9.4478E-10	6
	10215	cellulose microfibril organization	8.5722E-7	7		5984	disaccharide metabolic process	1.1025E-9	17
	71668	plant-type cell wall assembly	8.5722E-7	7		16137	glycoside metabolic process	1.1025E-9	17
	44262	cellular carbohydrate metabolic process	1.2520E-6	32		70887	cellular response to chemical stimulus	1.4475E-9	14
	30880	RNA polymerase complex	2.4389E-6	6		42026	protein refolding	1.7532E-9	14
	428	DNA-directed RNA polymerase complex	2.4389E-6	6		5819	spindle	1.9808E-9	11
	55029	nuclear DNA-directed RNA polymerase complex	2.4389E-6	6		31145	anaphase-promoting complex-dependent proteasomal ubiquitin-dependent protein catabolic process	1.9808E-9	8
	44281	small molecule metabolic process	2.4389E-6	68		9311	oligosaccharide metabolic process	2.4897E-9	17
	8202	steroid metabolic process	2.6831E-6	8		5992	trehalose biosynthetic process	3.4453E-9	13
	22607	cellular component assembly	2.7817E-6	26		65003	macromolecular complex assembly	4.0890E-9	45
	9056	catabolic process	3.1453E-6	37		5991	trehalose metabolic process	6.3282E-9	13
	20037	heme binding	3.4015E-6	59		226	microtubule cytoskeleton organization	6.3556E-9	12
	32535	regulation of cellular component size	4.4473E-6	8		48523	negative regulation of cellular process	9.6922E-9	22
	90066	regulation of anatomical structure size	4.4473E-6	8		46351	disaccharide biosynthetic process	1.1042E-8	13
	5737	cytoplasm	6.4504E-6	75		16138	glycoside biosynthetic process	1.1042E-8	13
	325	plant-type vacuole	6.5172E-6	3		43161	proteasomal ubiquitin-dependent protein catabolic process	1.4504E-8	9
	16871	cycloartenol synthase activity	6.5172E-6	3		10498	proteasomal protein catabolic process	1.4504E-8	9
	6722	triterpenoid metabolic process	6.5172E-6	3		30597	RNA glycosylase activity	1.6694E-8	18
	31559	oxidosqualene cyclase activity	6.5172E-6	3		30598	rRNA N-glycosylase activity	1.6694E-8	18
	19742	pentacyclic triterpenoid metabolic process	6.5172E-6	3		9890	negative regulation of biosynthetic process	1.9484E-8	19
	19745	pentacyclic triterpenoid biosynthetic process	6.5172E-6	3		10558	negative regulation of macromolecule biosynthetic process	1.9484E-8	19
	9657	plastid organization	6.5172E-6	3		31327	negative regulation of cellular biosynthetic process	1.9484E-8	19
	9668	plastid membrane organization	6.5172E-6	3		43933	macromolecular complex subunit organization	2.1185E-8	45
	9737	response to abscisic acid stimulus	6.5172E-6	3		17148	negative regulation of translation	2.1817E-8	18
	16104	triterpenoid biosynthetic process	6.5172E-6	3		51248	negative regulation of protein metabolic process	2.1817E-8	18
	10027	thylakoid membrane organization	6.5172E-6	3		32269	negative regulation of cellular protein metabolic process	2.1817E-8	18
	44425	membrane part	7.5937E-6	81		42132	fructose 1,6-bisphosphate 1-phosphatase activity	2.2780E-8	7
	46906	tetrapyrrole binding	9.2238E-6	59		19203	carbohydrate phosphatase activity	2.2780E-8	7
	5215	transporter activity	1.1937E-5	60		6732	coenzyme metabolic process	2.5154E-8	28
	22857	transmembrane transporter activity	1.4355E-5	47		48519	negative regulation of biological process	2.6162E-8	25
	16021	integral to membrane	1.8246E-5	63		9312	oligosaccharide biosynthetic process	2.8748E-8	13
	16684	oxidoreductase activity, acting on peroxide as acceptor	2.1085E-5	24		31324	negative regulation of cellular metabolic process	2.9226E-8	19
	4601	peroxidase activity	2.1085E-5	24		16567	protein ubiquitination	2.9994E-8	23
	42973	glucan endo-1,3-beta-D-glucosidase activity	2.4407E-5	3		32991	macromolecular complex	3.0260E-8	179
	6461	protein complex assembly	2.4445E-5	18		42398	cellular amino acid derivative biosynthetic process	3.4133E-8	18
	70271	protein complex biogenesis	2.4445E-5	18		9699	phenylpropanoid biosynthetic process	3.7631E-8	9
	42626	ATPase activity, coupled to transmembrane movement of substances	2.7333E-5	14		9108	coenzyme biosynthetic process	4.2278E-8	20
	17111	nucleoside-triphosphatase activity	3.2018E-5	51		6066	alcohol metabolic process	5.2518E-8	36
	16160	amylase activity	3.2457E-5	7		16405	CoA-ligase activity	5.2518E-8	6
	16818	hydrolase activity, acting on acid anhydrides, in phosphorus-containing anhydrides	4.3711E-5	52		16421	CoA carboxylase activity	5.2518E-8	6
	22804	active transmembrane transporter activity	4.7900E-5	24		16877	ligase activity, forming carbon-sulfur bonds	5.2518E-8	6
	16209	antioxidant activity	5.3078E-5	24		16878	acid-thiol ligase activity	5.2518E-8	6
	48471	perinuclear region of cytoplasm	5.6929E-5	3		16885	ligase activity, forming carbon-carbon bonds	5.2518E-8	6
	5507	copper ion binding	5.8551E-5	12		3989	acetyl-CoA carboxylase activity	5.2518E-8	6
	16758	transferase activity, transferring hexosyl groups	6.0908E-5	36		8017	microtubule binding	5.2600E-8	22
	43492	ATPase activity, coupled to movement of substances	6.2900E-5	14		32446	protein modification by small protein conjugation	7.0362E-8	23
	16462	pyrophosphatase activity	6.7236E-5	51		4345	glucose-6-phosphate dehydrogenase activity	7.1354E-8	7
	5886	plasma membrane	7.0024E-5	8		6519	cellular amino acid and derivative metabolic process	7.3715E-8	63
	44085	cellular component biogenesis	7.0733E-5	30		7010	cytoskeleton organization	7.3715E-8	16
	16817	hydrolase activity, acting on acid anhydrides	8.1684E-5	52		6633	fatty acid biosynthetic process	7.8799E-8	23
	15399	primary active transmembrane transporter activity	9.0281E-5	14		9892	negative regulation of metabolic process	8.4554E-8	22
	15405	P-P-bond-hydrolysis-driven transmembrane transporter activity	9.0281E-5	14		10605	negative regulation of macromolecule metabolic process	8.4554E-8	22
	16161	beta-amylase activity	9.0373E-5	5		32403	protein complex binding	9.1038E-8	8
	9058	biosynthetic process	9.2418E-5	98		6417	regulation of translation	9.7124E-8	18
	4349	glutamate 5-kinase activity	1.0335E-4	3		43565	sequence-specific DNA binding	1.0282E-7	50
	4350	glutamate-5-semialdehyde dehydrogenase activity	1.0335E-4	3		16799	hydrolase activity, hydrolyzing N-glycosyl compounds	1.0673E-7	19
	4654	polyribonucleotide nucleotidyltransferase activity	1.0335E-4	3		30528	transcription regulator activity	1.1210E-7	77
	5102	receptor binding	1.0602E-4	4		32268	regulation of cellular protein metabolic process	1.1402E-7	18
	4497	monooxygenase activity	1.1617E-4	14		46912	transferase activity, transferring acyl groups, acyl groups converted into alkyl on transfer	1.5385E-7	10
	16591	DNA-directed RNA polymerase II, holoenzyme	1.2974E-4	7		4650	polygalacturonase activity	1.5385E-7	17
	8289	lipid binding	1.3255E-4	14		90307	spindle assembly involved in mitosis	1.7572E-7	5
	16820	hydrolase activity, acting on acid anhydrides, catalyzing transmembrane movement of substances	1.4758E-4	14		5996	monosaccharide metabolic process	2.0848E-7	30
	8422	beta-glucosidase activity	1.7220E-4	3		6996	organelle organization	2.4047E-7	65
	46658	anchored to plasma membrane	1.7220E-4	3		7051	spindle organization	2.5677E-7	8
	6520	cellular amino acid metabolic process	1.8044E-4	26		70647	protein modification by small protein conjugation or removal	2.9357E-7	28
	4185	serine-type carboxypeptidase activity	1.9346E-4	11		51246	regulation of protein metabolic process	3.4090E-7	18
	4180	carboxypeptidase activity	2.3813E-4	11		4842	ubiquitin-protein ligase activity	3.4200E-7	23
	5576	extracellular region	3.0011E-4	20		19787	small conjugating protein ligase activity	3.4200E-7	23
	6519	cellular amino acid and derivative metabolic process	3.1428E-4	30		15631	tubulin binding	3.4845E-7	22
	16717	oxidoreductase activity, acting on paired donors, with oxidation of a pair of donors resulting in the reduction of molecular oxygen to two molecules of water	3.1428E-4	6		15937	coenzyme A biosynthetic process	4.6541E-7	6
	8236	serine-type peptidase activity	3.3030E-4	22		71445	cellular response to protein stimulus	5.0142E-7	9
	17171	serine hydrolase activity	3.3030E-4	22		34620	cellular response to unfolded protein	5.0142E-7	9
	6366	transcription from RNA polymerase II promoter	3.5370E-4	7		51084	'de novo' posttranslational protein folding	5.0142E-7	9
	70008	serine-type exopeptidase activity	3.5408E-4	11		51085	chaperone mediated protein folding requiring cofactor	5.0142E-7	9
	6633	fatty acid biosynthetic process	3.5408E-4	11		6458	'de novo' protein folding	5.0142E-7	9
	44106	cellular amine metabolic process	3.7855E-4	27		51787	misfolded protein binding	5.0142E-7	9
	175	3'-5'-exoribonuclease activity	3.7855E-4	3		51789	response to protein stimulus	5.0142E-7	9
	22890	inorganic cation transmembrane transporter activity	4.0364E-4	22		6986	response to unfolded protein	5.0142E-7	9
	9308	amine metabolic process	5.1670E-4	29		44183	protein binding involved in protein folding	5.0142E-7	9
	6631	fatty acid metabolic process	5.1670E-4	12		61077	chaperone-mediated protein folding	5.0142E-7	9
	5094	Rho GDP-dissociation inhibitor activity	5.2272E-4	3		44255	cellular lipid metabolic process	6.3068E-7	44
	15077	monovalent inorganic cation transmembrane transporter activity	6.5385E-4	19		15630	microtubule cytoskeleton	6.3068E-7	16
	43933	macromolecular complex subunit organization	7.0964E-4	20		55114	oxidation reduction	7.2633E-7	211
	48229	gametophyte development	7.1762E-4	4		152	nuclear ubiquitin ligase complex	7.9099E-7	8
	9555	pollen development	7.1762E-4	4		5680	anaphase-promoting complex	7.9099E-7	8
	42623	ATPase activity, coupled	7.5814E-4	15		9058	biosynthetic process	8.5782E-7	195
	8283	cell proliferation	9.1104E-4	3		3995	acyl-CoA dehydrogenase activity	9.0962E-7	7
	8083	growth factor activity	9.1104E-4	3		6457	protein folding	9.4901E-7	28
	32787	monocarboxylic acid metabolic process	1.0920E-3	14		279	M phase	9.4926E-7	11
	9055	electron carrier activity	1.1601E-3	23		22403	cell cycle phase	9.4926E-7	11
	16757	transferase activity, transferring glycosyl groups	1.4736E-3	37		51186	cofactor metabolic process	9.9996E-7	31
	42175	nuclear membrane-endoplasmic reticulum network	1.4892E-3	8		19318	hexose metabolic process	1.1080E-6	27
	5789	endoplasmic reticulum membrane	1.4892E-3	8		16881	acid-amino acid ligase activity	1.1527E-6	24
	44432	endoplasmic reticulum part	1.5907E-3	8		6629	lipid metabolic process	1.3707E-6	64
	71212	subsynaptic reticulum	1.5907E-3	8		10608	posttranscriptional regulation of gene expression	1.3915E-6	18
	4532	exoribonuclease activity	1.7636E-3	3		16627	oxidoreductase activity, acting on the CH-CH group of donors	2.0430E-6	15
	16896	exoribonuclease activity, producing 5'-phosphomonoesters	1.7636E-3	3		8092	cytoskeletal protein binding	2.6009E-6	26
	16830	carbon-carbon lyase activity	1.8629E-3	11		3700	transcription factor activity	2.6009E-6	70
	8238	exopeptidase activity	1.9010E-3	11		6528	asparagine metabolic process	3.1738E-6	6
	42578	phosphoric ester hydrolase activity	1.9828E-3	14		6529	asparagine biosynthetic process	3.1738E-6	6
	6560	proline metabolic process	2.0938E-3	3		4066	asparagine synthase (glutamine-hydrolyzing) activity	3.1738E-6	6
	6561	proline biosynthetic process	2.0938E-3	3		3677	DNA binding	3.6536E-6	235
	31226	intrinsic to plasma membrane	2.0938E-3	3		50660	FAD binding	3.9167E-6	31
	65003	macromolecular complex assembly	2.4059E-3	18		34605	cellular response to heat	4.7518E-6	6
	34605	cellular response to heat	2.5009E-3	3		9812	flavonoid metabolic process	5.6878E-6	7
	16791	phosphatase activity	2.7118E-3	11		9813	flavonoid biosynthetic process	5.6878E-6	7
	16796	exonuclease activity, active with either ribo- or deoxyribonucleic acids and producing 5'-phosphomonoesters	2.9386E-3	3		16843	amine-lyase activity	5.9629E-6	11
	5773	vacuole	2.9386E-3	3		16844	strictosidine synthase activity	5.9629E-6	11
	46394	carboxylic acid biosynthetic process	3.5623E-3	16		46174	polyol catabolic process	6.8414E-6	6
	16053	organic acid biosynthetic process	3.5623E-3	16		16020	membrane	6.9265E-6	228
	16709	oxidoreductase activity, acting on paired donors, with incorporation or reduction of molecular oxygen, NADH or NADPH as one donor, and incorporation of one atom of oxygen	3.7403E-3	8		151	ubiquitin ligase complex	9.3407E-6	8
	70882	cellular cell wall organization or biogenesis	4.4078E-3	9		22402	cell cycle process	9.4443E-6	11
	42546	cell wall biogenesis	4.4078E-3	9		50794	regulation of cellular process	1.0207E-5	162
	44459	plasma membrane part	4.5808E-3	5		50789	regulation of biological process	1.0480E-5	167
	19202	amino acid kinase activity	6.7389E-3	3		6357	regulation of transcription from RNA polymerase II promoter	1.3107E-5	11
	9664	plant-type cell wall organization	6.8283E-3	7		15936	coenzyme A metabolic process	1.8393E-5	6
	71669	plant-type cell wall organization or biogenesis	6.8283E-3	7		44430	cytoskeletal part	1.9432E-5	17
	5783	endoplasmic reticulum	7.1312E-3	9		6006	glucose metabolic process	2.3257E-5	21
	16746	transferase activity, transferring acyl groups	7.3263E-3	27		51188	cofactor biosynthetic process	2.3257E-5	21
	5811	lipid particle	7.4378E-3	3		16829	lyase activity	2.4272E-5	44
	6066	alcohol metabolic process	7.4562E-3	14		6085	acetyl-CoA biosynthetic process	2.4380E-5	5
	51087	chaperone binding	7.6291E-3	4		9698	phenylpropanoid metabolic process	2.8459E-5	12
	5092	GDP-dissociation inhibitor activity	8.2411E-3	3		19200	carbohydrate kinase activity	3.0973E-5	12
	3993	acid phosphatase activity	8.8054E-3	6		31224	intrinsic to membrane	3.1116E-5	112
	22891	substrate-specific transmembrane transporter activity	1.0249E-2	29		45935	positive regulation of nucleobase, nucleoside, nucleotide and nucleic acid metabolic process	3.1484E-5	6
	44255	cellular lipid metabolic process	1.1393E-2	18		51173	positive regulation of nitrogen compound metabolic process	3.1484E-5	6
	22892	substrate-specific transporter activity	1.2708E-2	30		51254	positive regulation of RNA metabolic process	3.1484E-5	6
	16043	cellular component organization	1.3356E-2	34		6575	cellular amino acid derivative metabolic process	3.3294E-5	24
	15926	glucosidase activity	1.3356E-2	3		5856	cytoskeleton	3.3294E-5	17
	8324	cation transmembrane transporter activity	1.4044E-2	22		7018	microtubule-based movement	3.4683E-5	15
	19748	secondary metabolic process	1.7248E-2	6		3777	microtubule motor activity	3.4683E-5	15
	9064	glutamine family amino acid metabolic process	1.7667E-2	5		45893	positive regulation of transcription, DNA-dependent	3.5247E-5	5
	31647	regulation of protein stability	1.8524E-2	3		45941	positive regulation of transcription	3.5247E-5	5
	50821	protein stabilization	1.8524E-2	3		10628	positive regulation of gene expression	3.5247E-5	5
	44249	cellular biosynthetic process	1.8555E-2	79		6752	group transfer coenzyme metabolic process	3.6580E-5	9
	44283	small molecule biosynthetic process	1.9664E-2	26		44249	cellular biosynthetic process	3.6606E-5	173
	6721	terpenoid metabolic process	1.9664E-2	3		51225	spindle assembly	3.9545E-5	6
	16114	terpenoid biosynthetic process	1.9664E-2	3		16021	integral to membrane	4.3810E-5	110
	16157	sucrose synthase activity	1.9664E-2	3		278	mitotic cell cycle	4.3810E-5	7
	16747	transferase activity, transferring acyl groups other than amino-acyl groups	2.0411E-2	23		90224	regulation of spindle organization	4.3810E-5	3
	45300	acyl-[acyl-carrier-protein] desaturase activity	2.1081E-2	3		16713	oxidoreductase activity, acting on paired donors, with incorporation or reduction of molecular oxygen, reduced iron-sulfur protein as one donor, and incorporation of one atom of oxygen	4.3810E-5	3
	51234	establishment of localization	2.1123E-2	70		8544	epidermis development	4.3810E-5	3
	10181	FMN binding	2.1463E-2	6		902	cell morphogenesis	4.3810E-5	3
	6402	mRNA catabolic process	2.2307E-2	3		904	cell morphogenesis involved in differentiation	4.3810E-5	3
	15171	amino acid transmembrane transporter activity	2.2307E-2	4		50113	inositol oxygenase activity	4.3810E-5	3
	5275	amine transmembrane transporter activity	2.2307E-2	4		30154	cell differentiation	4.3810E-5	3
	5342	organic acid transmembrane transporter activity	2.2307E-2	4		30295	protein kinase activator activity	4.3810E-5	3
	61024	membrane organization	2.2307E-2	4		9846	pollen germination	4.3810E-5	3
	16044	cellular membrane organization	2.2307E-2	4		9886	post-embryonic morphogenesis	4.3810E-5	3
	46943	carboxylic acid transmembrane transporter activity	2.2307E-2	4		9888	tissue development	4.3810E-5	3
	51179	localization	2.4409E-2	70		9913	epidermal cell differentiation	4.3810E-5	3
	272	polysaccharide catabolic process	2.8652E-2	5		9965	leaf morphogenesis	4.3810E-5	3
	6108	malate metabolic process	2.8709E-2	3		5880	nuclear microtubule	4.3810E-5	3
	6810	transport	2.8922E-2	69		55046	microgametogenesis	4.3810E-5	3
	47746	chlorophyllase activity	2.8922E-2	2		10016	shoot morphogenesis	4.3810E-5	3
	46149	pigment catabolic process	2.8922E-2	2		10026	trichome differentiation	4.3810E-5	3
	15996	chlorophyll catabolic process	2.8922E-2	2		10090	trichome morphogenesis	4.3810E-5	3
	42822	pyridoxal phosphate metabolic process	2.8922E-2	2		22621	shoot system development	4.3810E-5	3
	42823	pyridoxal phosphate biosynthetic process	2.8922E-2	2		18685	alkane 1-monooxygenase activity	4.3810E-5	3
	15075	ion transmembrane transporter activity	3.0091E-2	23		6637	acyl-CoA metabolic process	4.3810E-5	3
	16866	intramolecular transferase activity	3.0091E-2	6		35315	hair cell differentiation	4.3810E-5	3
	6865	amino acid transport	3.1569E-2	4		35337	fatty-acyl-CoA metabolic process	4.3810E-5	3
	3333	amino acid transmembrane transport	3.1569E-2	4		35383	thioester metabolic process	4.3810E-5	3
	16615	malate dehydrogenase activity	3.3236E-2	3		51791	medium-chain fatty acid metabolic process	4.3810E-5	3
	5985	sucrose metabolic process	3.3236E-2	3		51792	medium-chain fatty acid biosynthetic process	4.3810E-5	3
	5083	small GTPase regulator activity	3.3744E-2	4		19209	kinase activator activity	4.3810E-5	3
	15837	amine transport	3.3744E-2	4		60236	regulation of mitotic spindle organization	4.3810E-5	3
	70064	proline-rich region binding	3.3744E-2	1		19310	inositol catabolic process	4.3810E-5	3
	51647	nucleus localization	3.3744E-2	1		7398	ectoderm development	4.3810E-5	3
	51656	establishment of organelle localization	3.3744E-2	1		48366	leaf development	4.3810E-5	3
	43667	pollen wall	3.3744E-2	1		48367	shoot development	4.3810E-5	3
	43668	exine	3.3744E-2	1		48444	floral organ morphogenesis	4.3810E-5	3
	7097	nuclear migration	3.3744E-2	1		48448	stamen morphogenesis	4.3810E-5	3
	40023	establishment of nucleus localization	3.3744E-2	1		48468	cell development	4.3810E-5	3
	42335	cuticle development	3.3744E-2	1		48563	post-embryonic organ morphogenesis	4.3810E-5	3
	44420	extracellular matrix part	3.3744E-2	1		48654	anther morphogenesis	4.3810E-5	3
	3785	actin monomer binding	3.3744E-2	1		48655	tapetal layer morphogenesis	4.3810E-5	3
	10025	wax biosynthetic process	3.3744E-2	1		48827	phyllome development	4.3810E-5	3
	10143	cutin biosynthetic process	3.3744E-2	1		16207	4-coumarate-CoA ligase activity	4.3810E-5	3
	10166	wax metabolic process	3.3744E-2	1		8483	transaminase activity	5.0325E-5	11
	42989	sequestering of actin monomers	3.3744E-2	1		16769	transferase activity, transferring nitrogenous groups	5.0325E-5	11
	42816	vitamin B6 metabolic process	3.4573E-2	2		34637	cellular carbohydrate biosynthetic process	5.1327E-5	21
	42819	vitamin B6 biosynthetic process	3.4573E-2	2		44282	small molecule catabolic process	5.4951E-5	27
	3899	DNA-directed RNA polymerase activity	3.6342E-2	9		3883	CTP synthase activity	6.1393E-5	5
	16774	phosphotransferase activity, carboxyl group as acceptor	3.9123E-2	3		7049	cell cycle	6.5993E-5	12
	19566	arabinose metabolic process	4.2805E-2	2		9056	catabolic process	9.1851E-5	56
	46373	L-arabinose metabolic process	4.2805E-2	2		16051	carbohydrate biosynthetic process	1.2013E-4	21
	46556	alpha-N-arabinofuranosidase activity	4.2805E-2	2		16747	transferase activity, transferring acyl groups other than amino-acyl groups	1.2820E-4	50
	44451	nucleoplasm part	4.2941E-2	7		9116	nucleoside metabolic process	1.4691E-4	11
	5654	nucleoplasm	4.2941E-2	7		8430	selenium binding	1.6557E-4	3
	16627	oxidoreductase activity, acting on the CH-CH group of donors	4.3805E-2	5		47632	agmatine deiminase activity	1.6557E-4	3
	6401	RNA catabolic process	4.4900E-2	3		70279	vitamin B6 binding	1.8012E-4	20
	33036	macromolecule localization	4.6174E-2	16		30170	pyridoxal phosphate binding	1.8012E-4	20
	12505	endomembrane system	4.7494E-2	8		10564	regulation of cell cycle process	1.9642E-4	5
	55085	transmembrane transport	4.8712E-2	36		7346	regulation of mitotic cell cycle	1.9642E-4	5
						31323	regulation of cellular metabolic process	2.1785E-4	131
						9309	amine biosynthetic process	2.3046E-4	23
						3774	motor activity	2.3257E-4	15
						10604	positive regulation of macromolecule metabolic process	2.6483E-4	6
						5618	cell wall	2.7298E-4	17
						44106	cellular amine metabolic process	2.8152E-4	46
						30312	external encapsulating structure	3.0945E-4	17
						16903	oxidoreductase activity, acting on the aldehyde or oxo group of donors	3.1742E-4	10
						19222	regulation of metabolic process	3.1929E-4	134
						4096	catalase activity	3.3939E-4	4
						9062	fatty acid catabolic process	3.3939E-4	4
						34440	lipid oxidation	3.3939E-4	4
						6635	fatty acid beta-oxidation	3.3939E-4	4
						6741	NADP biosynthetic process	3.3939E-4	4
						19395	fatty acid oxidation	3.3939E-4	4
						3997	acyl-CoA oxidase activity	3.3939E-4	4
						33865	nucleoside bisphosphate metabolic process	3.5544E-4	6
						51276	chromosome organization	3.7109E-4	46
						9308	amine metabolic process	3.7317E-4	50
						4668	protein-arginine deiminase activity	3.7337E-4	3
						9445	putrescine metabolic process	3.7337E-4	3
						9446	putrescine biosynthetic process	3.7337E-4	3
						3868	4-hydroxyphenylpyruvate dioxygenase activity	3.7337E-4	3
						9064	glutamine family amino acid metabolic process	3.8056E-4	10
						6520	cellular amino acid metabolic process	3.9265E-4	42
						44271	cellular nitrogen compound biosynthetic process	4.0177E-4	47
						19748	secondary metabolic process	4.0177E-4	12
						9893	positive regulation of metabolic process	4.0177E-4	6
						31325	positive regulation of cellular metabolic process	4.0177E-4	6
						51015	actin filament binding	4.6185E-4	4
						42578	phosphoric ester hydrolase activity	5.0706E-4	24
						33926	glycopeptide alpha-N-acetylgalactosaminidase activity	5.5451E-4	5
						9891	positive regulation of biosynthetic process	5.5451E-4	5
						10557	positive regulation of macromolecule biosynthetic process	5.5451E-4	5
						31328	positive regulation of cellular biosynthetic process	5.5451E-4	5
						46164	alcohol catabolic process	6.5568E-4	16
						44275	cellular carbohydrate catabolic process	6.5568E-4	16
						9889	regulation of biosynthetic process	6.5568E-4	125
						10556	regulation of macromolecule biosynthetic process	6.5568E-4	125
						31326	regulation of cellular biosynthetic process	6.5568E-4	125
						32886	regulation of microtubule-based process	6.8236E-4	3
						16972	thiol oxidase activity	6.8236E-4	3
						70507	regulation of microtubule cytoskeleton organization	6.8236E-4	3
						6003	fructose 2,6-bisphosphate metabolic process	6.8236E-4	3
						19427	acetyl-CoA biosynthetic process from acetate	6.8236E-4	3
						3873	6-phosphofructo-2-kinase activity	6.8236E-4	3
						16208	AMP binding	6.8236E-4	3
						3987	acetate-CoA ligase activity	6.8236E-4	3
						4089	carbonate dehydratase activity	6.8433E-4	6
						16762	xyloglucan:xyloglucosyl transferase activity	6.9778E-4	11
						10468	regulation of gene expression	7.3077E-4	128
						6596	polyamine biosynthetic process	7.7828E-4	6
						65007	biological regulation	7.8535E-4	178
						31072	heat shock protein binding	7.9184E-4	9
						16052	carbohydrate catabolic process	8.4898E-4	20
						16634	oxidoreductase activity, acting on the CH-CH group of donors, oxygen as acceptor	9.1826E-4	5
						80090	regulation of primary metabolic process	9.5023E-4	125
						8194	UDP-glycosyltransferase activity	1.0543E-3	20
						5876	spindle microtubule	1.1377E-3	3
						8610	lipid biosynthetic process	1.1377E-3	29
						4252	serine-type endopeptidase activity	1.1442E-3	24
						51082	unfolded protein binding	1.1442E-3	17
						60255	regulation of macromolecule metabolic process	1.1570E-3	128
						9067	aspartate family amino acid biosynthetic process	1.1855E-3	8
						16840	carbon-nitrogen lyase activity	1.2016E-3	11
						6869	lipid transport	1.2399E-3	13
						42579	microbody	1.4002E-3	6
						5777	peroxisome	1.4002E-3	6
						6221	pyrimidine nucleotide biosynthetic process	1.4469E-3	7
						10876	lipid localization	1.6132E-3	13
						19842	vitamin binding	1.6439E-3	21
						4419	hydroxymethylglutaryl-CoA lyase activity	1.6439E-3	2
						4735	pyrroline-5-carboxylate reductase activity	1.6439E-3	2
						34663	endoplasmic reticulum chaperone complex	1.6439E-3	2
						51233	spindle midzone	1.6439E-3	2
						10345	suberin biosynthetic process	1.6439E-3	2
						80019	fatty-acyl-CoA reductase (alcohol-forming) activity	1.6439E-3	2
						35173	histone kinase activity	1.6439E-3	2
						35174	histone serine kinase activity	1.6439E-3	2
						35336	long-chain fatty-acyl-CoA metabolic process	1.6439E-3	2
						32133	chromosome passenger complex	1.6439E-3	2
						16884	carbon-nitrogen ligase activity, with glutamine as amido-N-donor	1.6935E-3	6
						48522	positive regulation of cellular process	1.6935E-3	6
						44425	membrane part	1.8688E-3	131
						16624	oxidoreductase activity, acting on the aldehyde or oxo group of donors, disulfide as acceptor	1.9490E-3	4
						46983	protein dimerization activity	1.9767E-3	102
						70925	organelle assembly	2.0870E-3	6
						16832	aldehyde-lyase activity	2.1602E-3	5
						9066	aspartate family amino acid metabolic process	2.2153E-3	8
						19751	polyol metabolic process	2.3019E-3	6
						16639	oxidoreductase activity, acting on the CH-NH2 group of donors, NAD or NADP as acceptor	2.4306E-3	3
						16670	oxidoreductase activity, acting on sulfur group of donors, oxygen as acceptor	2.4306E-3	3
						46835	carbohydrate phosphorylation	2.4475E-3	5
						9987	cellular process	2.4555E-3	615
						19725	cellular homeostasis	2.4868E-3	21
						6220	pyrimidine nucleotide metabolic process	2.5009E-3	7
						5875	microtubule associated complex	2.5072E-3	6
						6595	polyamine metabolic process	2.7597E-3	6
						51726	regulation of cell cycle	2.8518E-3	8
						46395	carboxylic acid catabolic process	2.8611E-3	9
						16054	organic acid catabolic process	2.8611E-3	9
						16791	phosphatase activity	2.9283E-3	17
						46128	purine ribonucleoside metabolic process	2.9931E-3	6
						42278	purine nucleoside metabolic process	2.9931E-3	6
						48518	positive regulation of biological process	2.9931E-3	6
						4616	phosphogluconate dehydrogenase (decarboxylating) activity	3.0703E-3	5
						9741	response to brassinosteroid stimulus	3.2778E-3	3
						71367	cellular response to brassinosteroid stimulus	3.2778E-3	3
						9119	ribonucleoside metabolic process	3.3288E-3	7
						4175	endopeptidase activity	3.6367E-3	41
						33043	regulation of organelle organization	4.2866E-3	6
						45132	meiotic chromosome segregation	4.2882E-3	3
						4121	cystathionine beta-lyase activity	4.2882E-3	2
						16419	S-malonyltransferase activity	4.2882E-3	2
						16420	malonyltransferase activity	4.2882E-3	2
						4314	[acyl-carrier-protein] S-malonyltransferase activity	4.2882E-3	2
						4334	fumarylacetoacetase activity	4.2882E-3	2
						8442	3-hydroxyisobutyrate dehydrogenase activity	4.2882E-3	2
						4418	hydroxymethylbilane synthase activity	4.2882E-3	2
						16822	hydrolase activity, acting on acid carbon-carbon bonds	4.2882E-3	2
						16823	hydrolase activity, acting on acid carbon-carbon bonds, in ketonic substances	4.2882E-3	2
						71266	'de novo' L-methionine biosynthetic process	4.2882E-3	2
						18065	protein-cofactor linkage	4.2882E-3	2
						18160	peptidyl-pyrromethane cofactor linkage	4.2882E-3	2
						18198	peptidyl-cysteine modification	4.2882E-3	2
						18271	biotin-protein ligase activity	4.2882E-3	2
						51177	meiotic sister chromatid cohesion	4.2882E-3	2
						51754	meiotic sister chromatid cohesion, centromeric	4.2882E-3	2
						3864	3-methyl-2-oxobutanoate hydroxymethyltransferase activity	4.2882E-3	2
						4076	biotin synthase activity	4.2882E-3	2
						4077	biotin-[acetyl-CoA-carboxylase] ligase activity	4.2882E-3	2
						10383	cell wall polysaccharide metabolic process	4.3414E-3	10
						10410	hemicellulose metabolic process	4.3414E-3	10
						10411	xyloglucan metabolic process	4.3998E-3	9
						8236	serine-type peptidase activity	4.5829E-3	32
						17171	serine hydrolase activity	4.5829E-3	32
						8652	cellular amino acid biosynthetic process	4.9115E-3	17
						10382	cellular cell wall macromolecule metabolic process	4.9527E-3	10
						51321	meiotic cell cycle	5.0583E-3	4
						32501	multicellular organismal process	5.1492E-3	28
						16564	transcription repressor activity	5.3584E-3	3
						70283	radical SAM enzyme activity	5.3584E-3	3
						8878	glucose-1-phosphate adenylyltransferase activity	5.3584E-3	3
						3714	transcription corepressor activity	5.3584E-3	3
						3712	transcription cofactor activity	5.4644E-3	7
						8134	transcription factor binding	5.4644E-3	7
						4427	inorganic diphosphatase activity	5.5809E-3	5
						6084	acetyl-CoA metabolic process	6.2245E-3	7
						46112	nucleobase biosynthetic process	6.8256E-3	5
						16836	hydro-lyase activity	7.5193E-3	10
						70085	glycosylation	7.5193E-3	10
						6486	protein amino acid glycosylation	7.5193E-3	10
						43413	macromolecule glycosylation	7.5193E-3	10
						6073	cellular glucan metabolic process	7.8009E-3	16
						8318	protein prenyltransferase activity	8.3061E-3	3
						9678	hydrogen-translocating pyrophosphatase activity	8.3061E-3	3
						18342	protein prenylation	8.3061E-3	3
						51139	metal ion:hydrogen antiporter activity	8.3061E-3	3
						15368	calcium:cation antiporter activity	8.3061E-3	3
						15369	calcium:hydrogen antiporter activity	8.3061E-3	3
						44042	glucan metabolic process	8.3479E-3	16
						7059	chromosome segregation	8.4452E-3	4
						44242	cellular lipid catabolic process	8.4452E-3	4
						44264	cellular polysaccharide metabolic process	8.4452E-3	17
						45859	regulation of protein kinase activity	8.4694E-3	6
						42325	regulation of phosphorylation	8.4694E-3	6
						51338	regulation of transferase activity	8.4694E-3	6
						43549	regulation of kinase activity	8.4694E-3	6
						5976	polysaccharide metabolic process	9.1252E-3	21
						139	Golgi membrane	9.7450E-3	6
						16887	ATPase activity	9.8227E-3	31
						4367	glycerol-3-phosphate dehydrogenase (NAD+) activity	9.8227E-3	3
						4563	beta-N-acetylhexosaminidase activity	9.8227E-3	3
						46168	glycerol-3-phosphate catabolic process	9.8227E-3	3
						51129	negative regulation of cellular component organization	9.8227E-3	3
						10639	negative regulation of organelle organization	9.8227E-3	3
						19405	alditol catabolic process	9.8227E-3	3
						19563	glycerol catabolic process	9.8227E-3	3
						15929	hexosaminidase activity	9.8227E-3	3
						51174	regulation of phosphorus metabolic process	1.0946E-2	6
						19220	regulation of phosphate metabolic process	1.0946E-2	6
						44248	cellular catabolic process	1.0995E-2	35
						9112	nucleobase metabolic process	1.1062E-2	5
						9100	glycoprotein metabolic process	1.1502E-2	10
						9101	glycoprotein biosynthetic process	1.1502E-2	10
						9538	photosystem I reaction center	1.1740E-2	3
						8274	gamma-tubulin ring complex	1.2162E-2	2
						33566	gamma-tubulin complex localization	1.2162E-2	2
						931	gamma-tubulin large complex	1.2162E-2	2
						34629	cellular protein complex localization	1.2162E-2	2
						51302	regulation of cell division	1.2162E-2	2
						31503	protein complex localization	1.2162E-2	2
						32465	regulation of cytokinesis	1.2162E-2	2
						5874	microtubule	1.2193E-2	6
						19359	nicotinamide nucleotide biosynthetic process	1.2729E-2	4
						19363	pyridine nucleotide biosynthetic process	1.2729E-2	4
						19674	NAD metabolic process	1.2729E-2	4
						16757	transferase activity, transferring glycosyl groups	1.2729E-2	60
						51128	regulation of cellular component organization	1.2889E-2	6
						51327	M phase of meiotic cell cycle	1.3624E-2	3
						7126	meiosis	1.3624E-2	3
						5794	Golgi apparatus	1.3754E-2	8
						15491	cation:cation antiporter activity	1.4046E-2	4
						8289	lipid binding	1.4980E-2	16
						9331	glycerol-3-phosphate dehydrogenase complex	1.5919E-2	3
						15976	carbon utilization	1.5919E-2	3
						3857	3-hydroxyacyl-CoA dehydrogenase activity	1.5919E-2	3
						6739	NADP metabolic process	1.7007E-2	5
						16157	sucrose synthase activity	1.7088E-2	4
						9102	biotin biosynthetic process	1.7333E-2	2
						43604	amide biosynthetic process	1.7333E-2	2
						6768	biotin metabolic process	1.7333E-2	2
						48046	apoplast	1.7587E-2	11
						3951	NAD+ kinase activity	1.8090E-2	5
						51537	2 iron, 2 sulfur cluster binding	1.8090E-2	7
						4421	hydroxymethylglutaryl-CoA synthase activity	1.8230E-2	3
						16813	hydrolase activity, acting on carbon-nitrogen (but not peptide) bonds, in linear amidines	1.8230E-2	3
						9113	purine base biosynthetic process	1.8230E-2	3
						6090	pyruvate metabolic process	1.8497E-2	4
						5507	copper ion binding	1.9576E-2	12
						45454	cell redox homeostasis	1.9607E-2	17
						70882	cellular cell wall organization or biogenesis	2.0039E-2	12
						42546	cell wall biogenesis	2.0039E-2	12
						4747	ribokinase activity	2.0851E-2	3
						6014	D-ribose metabolic process	2.0851E-2	3
						8238	exopeptidase activity	2.2701E-2	14
						8375	acetylglucosaminyltransferase activity	2.2701E-2	8
						4335	galactokinase activity	2.2701E-2	2
						4738	pyruvate dehydrogenase activity	2.2701E-2	2
						4739	pyruvate dehydrogenase (acetyl-transferring) activity	2.2701E-2	2
						45839	negative regulation of mitosis	2.2701E-2	2
						45841	negative regulation of mitotic metaphase/anaphase transition	2.2701E-2	2
						71173	spindle assembly checkpoint	2.2701E-2	2
						71174	mitotic cell cycle spindle checkpoint	2.2701E-2	2
						6086	acetyl-CoA biosynthetic process from pyruvate	2.2701E-2	2
						51784	negative regulation of nuclear division	2.2701E-2	2
						10948	negative regulation of cell cycle process	2.2701E-2	2
						31577	spindle checkpoint	2.2701E-2	2
						7093	mitotic cell cycle checkpoint	2.2701E-2	2
						7094	mitotic cell cycle spindle assembly checkpoint	2.2701E-2	2
						16645	oxidoreductase activity, acting on the CH-NH group of donors	2.2717E-2	5
						48878	chemical homeostasis	2.2717E-2	5
						32870	cellular response to hormone stimulus	2.3003E-2	3
						4351	glutamate decarboxylase activity	2.3003E-2	3
						30060	L-malate dehydrogenase activity	2.3003E-2	3
						71495	cellular response to endogenous stimulus	2.3003E-2	3
						6072	glycerol-3-phosphate metabolic process	2.3003E-2	3
						51493	regulation of cytoskeleton organization	2.3088E-2	4
						7015	actin filament organization	2.3088E-2	4
						16701	oxidoreductase activity, acting on single donors with incorporation of molecular oxygen	2.3090E-2	10
						16620	oxidoreductase activity, acting on the aldehyde or oxo group of donors, NAD or NADP as acceptor	2.5005E-2	6
						16628	oxidoreductase activity, acting on the CH-CH group of donors, NAD or NADP as acceptor	2.5052E-2	4
						6144	purine base metabolic process	2.5961E-2	3
						55082	cellular chemical homeostasis	2.7163E-2	4
						45277	respiratory chain complex IV	2.8853E-2	2
						5751	mitochondrial respiratory chain complex IV	2.8853E-2	2
						7062	sister chromatid cohesion	2.8853E-2	2
						15939	pantothenate metabolic process	2.8853E-2	2
						15940	pantothenate biosynthetic process	2.8853E-2	2
						30029	actin filament-based process	2.9118E-2	4
						30036	actin cytoskeleton organization	2.9118E-2	4
						42401	cellular biogenic amine biosynthetic process	3.0100E-2	6
						30001	metal ion transport	3.0275E-2	20
						6000	fructose metabolic process	3.1368E-2	4
						51603	proteolysis involved in cellular protein catabolic process	3.2860E-2	20
						44257	cellular protein catabolic process	3.2860E-2	20
						44036	cell wall macromolecule metabolic process	3.3509E-2	11
						5985	sucrose metabolic process	3.3659E-2	4
						9057	macromolecule catabolic process	3.3669E-2	27
						8378	galactosyltransferase activity	3.4352E-2	6
						6355	regulation of transcription, DNA-dependent	3.4655E-2	107
						45449	regulation of transcription	3.4940E-2	107
						4347	glucose-6-phosphate isomerase activity	3.4940E-2	2
						8515	sucrose transmembrane transporter activity	3.4940E-2	2
						46083	adenine metabolic process	3.4940E-2	2
						46084	adenine biosynthetic process	3.4940E-2	2
						5887	integral to plasma membrane	3.4940E-2	2
						6168	adenine salvage	3.4940E-2	2
						43096	purine base salvage	3.4940E-2	2
						31519	PcG protein complex	3.4940E-2	2
						15154	disaccharide transmembrane transporter activity	3.4940E-2	2
						15766	disaccharide transport	3.4940E-2	2
						15770	sucrose transport	3.4940E-2	2
						15772	oligosaccharide transport	3.4940E-2	2
						3999	adenine phosphoribosyltransferase activity	3.4940E-2	2
						6071	glycerol metabolic process	3.4940E-2	3
						19400	alditol metabolic process	3.4940E-2	3
						4743	pyruvate kinase activity	3.4940E-2	4
						30955	potassium ion binding	3.4940E-2	4
						31420	alkali metal ion binding	3.4940E-2	4
						51252	regulation of RNA metabolic process	3.7000E-2	107
						30163	protein catabolic process	3.7000E-2	21
						5977	glycogen metabolic process	3.8409E-2	3
						5978	glycogen biosynthetic process	3.8409E-2	3
						6112	energy reserve metabolic process	3.8409E-2	3
						5737	cytoplasm	3.9454E-2	108
						50790	regulation of catalytic activity	4.1292E-2	6
						930	gamma-tubulin complex	4.2157E-2	2
						6020	inositol metabolic process	4.2157E-2	3
						51119	sugar transmembrane transporter activity	4.2157E-2	3
						6536	glutamate metabolic process	4.2157E-2	3
						44265	cellular macromolecule catabolic process	4.3954E-2	22
						16830	carbon-carbon lyase activity	4.4065E-2	13
						51171	regulation of nitrogen compound metabolic process	4.4969E-2	107
						19219	regulation of nucleobase, nucleoside, nucleotide and nucleic acid metabolic process	4.4969E-2	107
						4396	hexokinase activity	4.5175E-2	3
						4402	histone acetyltransferase activity	4.5175E-2	3
						4468	lysine N-acetyltransferase activity	4.5175E-2	3
						33500	carbohydrate homeostasis	4.5175E-2	3
						45860	positive regulation of protein kinase activity	4.5175E-2	3
						33674	positive regulation of kinase activity	4.5175E-2	3
						5529	sugar binding	4.5175E-2	3
						5536	glucose binding	4.5175E-2	3
						42593	glucose homeostasis	4.5175E-2	3
						1678	cellular glucose homeostasis	4.5175E-2	3
						6012	galactose metabolic process	4.5175E-2	3
						51347	positive regulation of transferase activity	4.5175E-2	3
						48029	monosaccharide binding	4.5175E-2	3
						32147	activation of protein kinase activity	4.5175E-2	3
						65009	regulation of molecular function	4.5312E-2	6
						8081	phosphoric diester hydrolase activity	4.5604E-2	7
						6511	ubiquitin-dependent protein catabolic process	4.5781E-2	18
						43632	modification-dependent macromolecule catabolic process	4.5781E-2	18
						19941	modification-dependent protein catabolic process	4.5781E-2	18
						16042	lipid catabolic process	4.6746E-2	4
						46496	nicotinamide nucleotide metabolic process	4.7866E-2	5
						19362	pyridine nucleotide metabolic process	4.7866E-2	5
						281	cytokinesis after mitosis	4.7866E-2	1
						4467	long-chain fatty acid-CoA ligase activity	4.7866E-2	1
						33205	cell cycle cytokinesis	4.7866E-2	1
						70482	response to oxygen levels	4.7866E-2	1
						45944	positive regulation of transcription from RNA polymerase II promoter	4.7866E-2	1
						910	cytokinesis	4.7866E-2	1
						911	cytokinesis by cell plate formation	4.7866E-2	1
						1676	long-chain fatty acid metabolic process	4.7866E-2	1
						5788	endoplasmic reticulum lumen	4.7866E-2	1
						71339	MLL1 complex	4.7866E-2	1
						30433	ER-associated protein catabolic process	4.7866E-2	1
						46949	fatty-acyl-CoA biosynthetic process	4.7866E-2	1
						71616	acyl-CoA biosynthetic process	4.7866E-2	1
						51231	spindle elongation	4.7866E-2	1
						2151	G-quadruplex RNA binding	4.7866E-2	1
						34976	response to endoplasmic reticulum stress	4.7866E-2	1
						30968	endoplasmic reticulum unfolded protein response	4.7866E-2	1
						35097	histone methyltransferase complex	4.7866E-2	1
						35384	thioester biosynthetic process	4.7866E-2	1
						6984	ER-nucleus signaling pathway	4.7866E-2	1
						48232	male gamete generation	4.7866E-2	1
						7276	gamete generation	4.7866E-2	1
						7283	spermatogenesis	4.7866E-2	1
						31956	medium-chain fatty acid-CoA ligase activity	4.7866E-2	1
						15645	fatty acid ligase activity	4.7866E-2	1
						48609	reproductive process in a multicellular organism	4.7866E-2	1
						32504	multicellular organism reproduction	4.7866E-2	1
						44431	Golgi apparatus part	4.8402E-2	6
						70008	serine-type exopeptidase activity	4.9351E-2	11

## Sheet: Ellvis
Supplementary table 4. List of all significantly enriched GO terms in the studied genotypes
	Ellvis upregulated overrepresented GO terms					Ellvis downregulated overrepresented GO terms
	GO ID	GO description	corrected p-value	number of significant genes		GO ID	GO description	corrected p-value	number of significant genes
	43621	protein self-association	5.4892E-32	22		786	nucleosome	2.2892E-52	65
	42542	response to hydrogen peroxide	5.4892E-32	22		32993	protein-DNA complex	2.2892E-52	65
	51082	unfolded protein binding	3.2921E-30	37		785	chromatin	3.4935E-52	65
	302	response to reactive oxygen species	3.2921E-30	22		44427	chromosomal part	2.9190E-51	67
	51259	protein oligomerization	2.8112E-28	22		5694	chromosome	2.7130E-50	68
	10035	response to inorganic substance	2.0476E-27	22		46982	protein heterodimerization activity	2.8054E-44	61
	6457	protein folding	3.8715E-23	35		44422	organelle part	5.6986E-35	85
	9628	response to abiotic stimulus	1.4287E-20	39		44446	intracellular organelle part	5.6986E-35	85
	9266	response to temperature stimulus	3.8625E-20	36		5634	nucleus	3.6916E-29	79
	9408	response to heat	2.2715E-18	34		43226	organelle	1.8212E-28	123
	3824	catalytic activity	1.2752E-16	372		43229	intracellular organelle	1.8212E-28	123
	42221	response to chemical stimulus	3.9870E-16	52		44464	cell part	7.7304E-28	214
	6979	response to oxidative stress	5.9725E-15	36		5623	cell	7.7304E-28	214
	6461	protein complex assembly	1.6932E-12	26		44424	intracellular part	1.0137E-27	150
	70271	protein complex biogenesis	1.6932E-12	26		5622	intracellular	1.3800E-27	154
	5975	carbohydrate metabolic process	2.0223E-12	61		43228	non-membrane-bounded organelle	3.3653E-27	84
	16787	hydrolase activity	5.2440E-12	151		43232	intracellular non-membrane-bounded organelle	3.3653E-27	84
	22607	cellular component assembly	2.6758E-11	31		5575	cellular_component	3.7315E-26	215
	71310	cellular response to organic substance	2.9142E-11	11		43227	membrane-bounded organelle	1.4041E-22	82
	70887	cellular response to chemical stimulus	1.6378E-10	11		43231	intracellular membrane-bounded organelle	1.4041E-22	82
	6458	'de novo' protein folding	2.4753E-10	9		32991	macromolecular complex	1.1500E-17	97
	51787	misfolded protein binding	2.4753E-10	9		46983	protein dimerization activity	3.5207E-16	72
	51789	response to protein stimulus	2.4753E-10	9		6458	'de novo' protein folding	1.8835E-14	11
	6986	response to unfolded protein	2.4753E-10	9		51787	misfolded protein binding	1.8835E-14	11
	44183	protein binding involved in protein folding	2.4753E-10	9		51789	response to protein stimulus	1.8835E-14	11
	61077	chaperone-mediated protein folding	2.4753E-10	9		6986	response to unfolded protein	1.8835E-14	11
	71445	cellular response to protein stimulus	2.4753E-10	9		44183	protein binding involved in protein folding	1.8835E-14	11
	34620	cellular response to unfolded protein	2.4753E-10	9		61077	chaperone-mediated protein folding	1.8835E-14	11
	51084	'de novo' posttranslational protein folding	2.4753E-10	9		71445	cellular response to protein stimulus	1.8835E-14	11
	51085	chaperone mediated protein folding requiring cofactor	2.4753E-10	9		34620	cellular response to unfolded protein	1.8835E-14	11
	65003	macromolecular complex assembly	9.3596E-10	27		51084	'de novo' posttranslational protein folding	1.8835E-14	11
	44085	cellular component biogenesis	1.8508E-9	35		51085	chaperone mediated protein folding requiring cofactor	1.8835E-14	11
	43933	macromolecular complex subunit organization	3.0724E-9	27		42026	protein refolding	1.9389E-14	13
	16887	ATPase activity	6.2551E-9	28		6334	nucleosome assembly	5.1154E-14	18
	42026	protein refolding	6.1007E-8	9		31497	chromatin assembly	5.1154E-14	18
	16020	membrane	8.6482E-8	108		34728	nucleosome organization	5.1154E-14	18
	6950	response to stress	1.5071E-7	60		6323	DNA packaging	8.1677E-14	18
	4553	hydrolase activity, hydrolyzing O-glycosyl compounds	2.4228E-7	35		6333	chromatin assembly or disassembly	1.0133E-13	18
	16759	cellulose synthase activity	2.6485E-7	10		3677	DNA binding	8.2048E-13	112
	16760	cellulose synthase (UDP-forming) activity	2.6485E-7	10		65004	protein-DNA complex assembly	1.0290E-12	18
	35251	UDP-glucosyltransferase activity	2.8255E-7	13		71310	cellular response to organic substance	2.6941E-12	11
	46527	glucosyltransferase activity	3.2297E-7	13		71103	DNA conformation change	6.3682E-12	18
	5506	iron ion binding	4.3347E-7	55		6357	regulation of transcription from RNA polymerase II promoter	1.0523E-11	12
	16798	hydrolase activity, acting on glycosyl bonds	4.5930E-7	37		70887	cellular response to chemical stimulus	1.5023E-11	11
	8150	biological_process	9.2112E-7	429		34605	cellular response to heat	1.2962E-10	7
	16491	oxidoreductase activity	9.2112E-7	95		6325	chromatin organization	3.3809E-10	18
	31072	heat shock protein binding	9.7065E-7	9		16887	ATPase activity	7.0330E-10	27
	8152	metabolic process	1.4752E-6	327		31072	heat shock protein binding	7.6509E-10	11
	30244	cellulose biosynthetic process	2.0182E-6	10		9607	response to biotic stimulus	4.1781E-8	11
	30243	cellulose metabolic process	2.4011E-6	10		16787	hydrolase activity	4.9371E-8	120
	50896	response to stimulus	2.4910E-6	64		34622	cellular macromolecular complex assembly	3.0361E-7	18
	55114	oxidation reduction	2.4971E-6	93		51082	unfolded protein binding	3.1303E-7	14
	16705	oxidoreductase activity, acting on paired donors, with incorporation or reduction of molecular oxygen	3.9036E-6	40		32886	regulation of microtubule-based process	3.8762E-7	4
	34637	cellular carbohydrate biosynthetic process	5.7255E-6	14		70507	regulation of microtubule cytoskeleton organization	3.8762E-7	4
	30976	thiamin pyrophosphate binding	5.7255E-6	6		6457	protein folding	4.3690E-7	16
	16051	carbohydrate biosynthetic process	1.0880E-5	14		51716	cellular response to stimulus	5.2999E-7	28
	16788	hydrolase activity, acting on ester bonds	1.1891E-5	45		22607	cellular component assembly	5.7250E-7	22
	20037	heme binding	1.3483E-5	48		43565	sequence-specific DNA binding	6.6203E-7	24
	42973	glucan endo-1,3-beta-D-glucosidase activity	2.0942E-5	3		34621	cellular macromolecular complex subunit organization	8.5522E-7	18
	46906	tetrapyrrole binding	3.3694E-5	48		33554	cellular response to stress	9.6897E-7	27
	15926	glucosidase activity	3.8224E-5	5		7052	mitotic spindle organization	1.5891E-6	4
	48471	perinuclear region of cytoplasm	4.9669E-5	3		3824	catalytic activity	1.7341E-6	282
	9250	glucan biosynthetic process	5.0251E-5	10		5819	spindle	1.9042E-6	6
	8194	UDP-glycosyltransferase activity	1.4397E-4	13		10564	regulation of cell cycle process	1.9042E-6	5
	71771	aldehyde decarbonylase activity	1.5313E-4	3		7346	regulation of mitotic cell cycle	1.9042E-6	5
	8422	beta-glucosidase activity	1.5313E-4	3		5975	carbohydrate metabolic process	2.1509E-6	42
	254	C-4 methylsterol oxidase activity	1.5313E-4	3		90224	regulation of spindle organization	3.1346E-6	3
	46658	anchored to plasma membrane	1.5313E-4	3		255	allantoin metabolic process	3.1346E-6	3
	9924	octadecanal decarbonylase activity	1.5313E-4	3		256	allantoin catabolic process	3.1346E-6	3
	16126	sterol biosynthetic process	1.5313E-4	3		19209	kinase activator activity	3.1346E-6	3
	33692	cellular polysaccharide biosynthetic process	1.8378E-4	10		60236	regulation of mitotic spindle organization	3.1346E-6	3
	5886	plasma membrane	1.9228E-4	7		30295	protein kinase activator activity	3.1346E-6	3
	31225	anchored to membrane	2.6419E-4	5		5880	nuclear microtubule	3.1346E-6	3
	271	polysaccharide biosynthetic process	2.9171E-4	10		4038	allantoinase activity	3.1346E-6	3
	5976	polysaccharide metabolic process	4.9210E-4	14		65003	macromolecular complex assembly	6.7108E-6	19
	4751	ribose-5-phosphate isomerase activity	6.2895E-4	3		6996	organelle organization	7.8922E-6	28
	9052	pentose-phosphate shunt, non-oxidative branch	6.2895E-4	3		44085	cellular component biogenesis	1.1820E-5	25
	48658	tapetal layer development	6.2895E-4	3		43933	macromolecular complex subunit organization	1.4816E-5	19
	44262	cellular carbohydrate metabolic process	6.3153E-4	22		6950	response to stress	1.4816E-5	48
	6073	cellular glucan metabolic process	6.8781E-4	11		48523	negative regulation of cellular process	1.5970E-5	10
	44042	glucan metabolic process	7.3236E-4	11		16798	hydrolase activity, acting on glycosyl bonds	1.5970E-5	30
	48437	floral organ development	1.1910E-3	3		33043	regulation of organelle organization	2.1927E-5	6
	48438	floral whorl development	1.1910E-3	3		8150	biological_process	2.7402E-5	361
	48443	stamen development	1.1910E-3	3		6528	asparagine metabolic process	2.7994E-5	4
	48466	androecium development	1.1910E-3	3		6529	asparagine biosynthetic process	2.7994E-5	4
	48513	organ development	1.1910E-3	3		3883	CTP synthase activity	2.7994E-5	4
	48569	post-embryonic organ development	1.1910E-3	3		4066	asparagine synthase (glutamine-hydrolyzing) activity	2.7994E-5	4
	48653	anther development	1.1910E-3	3		48519	negative regulation of biological process	3.4217E-5	11
	48731	system development	1.1910E-3	3		9308	amine metabolic process	3.5422E-5	25
	9908	flower development	1.1910E-3	3		278	mitotic cell cycle	3.5624E-5	5
	6869	lipid transport	1.3150E-3	8		30597	RNA glycosylase activity	4.7810E-5	8
	48444	floral organ morphogenesis	1.3150E-3	2		30598	rRNA N-glycosylase activity	4.7810E-5	8
	48448	stamen morphogenesis	1.3150E-3	2		279	M phase	4.7810E-5	6
	48563	post-embryonic organ morphogenesis	1.3150E-3	2		22403	cell cycle phase	4.7810E-5	6
	48654	anther morphogenesis	1.3150E-3	2		90307	spindle assembly involved in mitosis	4.7810E-5	3
	48655	tapetal layer morphogenesis	1.3150E-3	2		43605	cellular amide catabolic process	4.7810E-5	3
	9886	post-embryonic morphogenesis	1.3150E-3	2		51248	negative regulation of protein metabolic process	5.3009E-5	8
	55046	microgametogenesis	1.3150E-3	2		17148	negative regulation of translation	5.3009E-5	8
	44264	cellular polysaccharide metabolic process	1.3230E-3	11		32269	negative regulation of cellular protein metabolic process	5.3009E-5	8
	10876	lipid localization	1.4790E-3	8		16817	hydrolase activity, acting on acid anhydrides	7.0961E-5	39
	16830	carbon-carbon lyase activity	1.4887E-3	10		5874	microtubule	7.3387E-5	6
	31226	intrinsic to plasma membrane	1.5924E-3	3		50896	response to stimulus	7.4271E-5	52
	31224	intrinsic to membrane	1.7085E-3	46		16462	pyrophosphatase activity	7.4271E-5	38
	15171	amino acid transmembrane transporter activity	1.7085E-3	5		51128	regulation of cellular component organization	7.7001E-5	6
	5275	amine transmembrane transporter activity	1.7085E-3	5		16818	hydrolase activity, acting on acid anhydrides, in phosphorus-containing anhydrides	8.9283E-5	38
	5342	organic acid transmembrane transporter activity	1.7085E-3	5		6417	regulation of translation	1.0475E-4	8
	46943	carboxylic acid transmembrane transporter activity	1.7085E-3	5		10558	negative regulation of macromolecule biosynthetic process	1.0475E-4	8
	34605	cellular response to heat	1.8212E-3	3		31327	negative regulation of cellular biosynthetic process	1.0475E-4	8
	16829	lyase activity	1.9994E-3	19		9890	negative regulation of biosynthetic process	1.0475E-4	8
	16043	cellular component organization	2.4040E-3	31		32268	regulation of cellular protein metabolic process	1.1307E-4	8
	6865	amino acid transport	2.7738E-3	5		50897	cobalt ion binding	1.1488E-4	3
	3333	amino acid transmembrane transport	2.7738E-3	5		31324	negative regulation of cellular metabolic process	1.2598E-4	8
	15837	amine transport	3.2339E-3	5		9067	aspartate family amino acid biosynthetic process	1.2651E-4	6
	6694	steroid biosynthetic process	3.4867E-3	4		51276	chromosome organization	1.3590E-4	22
	16125	sterol metabolic process	4.2890E-3	3		3700	transcription factor activity	1.3590E-4	28
	5575	cellular_component	5.0751E-3	155		42802	identical protein binding	1.4007E-4	4
	6422	aspartyl-tRNA aminoacylation	5.3405E-3	2		22402	cell cycle process	1.4950E-4	6
	4815	aspartate-tRNA ligase activity	5.3405E-3	2		7049	cell cycle	1.4965E-4	7
	9887	organ morphogenesis	5.3405E-3	2		8215	spermine metabolic process	1.5543E-4	3
	8610	lipid biosynthetic process	5.3860E-3	14		16812	hydrolase activity, acting on carbon-nitrogen (but not peptide) bonds, in cyclic amides	1.5543E-4	3
	15079	potassium ion transmembrane transporter activity	5.6706E-3	5		6597	spermine biosynthetic process	1.5543E-4	3
	16758	transferase activity, transferring hexosyl groups	5.7073E-3	25		4014	adenosylmethionine decarboxylase activity	1.5543E-4	3
	22891	substrate-specific transmembrane transporter activity	6.5446E-3	25		7051	spindle organization	1.5543E-4	4
	48229	gametophyte development	7.0804E-3	3		226	microtubule cytoskeleton organization	1.5747E-4	5
	9555	pollen development	7.0804E-3	3		51246	regulation of protein metabolic process	1.6900E-4	8
	16137	glycoside metabolic process	8.2377E-3	5		48037	cofactor binding	1.7198E-4	27
	5984	disaccharide metabolic process	8.2377E-3	5		17111	nucleoside-triphosphatase activity	1.7359E-4	36
	9311	oligosaccharide metabolic process	1.0281E-2	5		33897	ribonuclease T2 activity	1.7454E-4	4
	8202	steroid metabolic process	1.0281E-2	4		9066	aspartate family amino acid metabolic process	1.9857E-4	6
	6629	lipid metabolic process	1.0617E-2	23		16799	hydrolase activity, hydrolyzing N-glycosyl compounds	2.0451E-4	8
	16161	beta-amylase activity	1.0982E-2	3		10605	negative regulation of macromolecule metabolic process	2.1960E-4	9
	16757	transferase activity, transferring glycosyl groups	1.1207E-2	28		9892	negative regulation of metabolic process	2.1960E-4	9
	44464	cell part	1.1446E-2	147		51726	regulation of cell cycle	2.4463E-4	6
	5623	cell	1.1446E-2	147		30528	transcription regulator activity	2.5688E-4	28
	19842	vitamin binding	1.2236E-2	10		10608	posttranscriptional regulation of gene expression	3.2626E-4	8
	6817	phosphate transport	1.2236E-2	3		15630	microtubule cytoskeleton	3.5433E-4	7
	15114	phosphate transmembrane transporter activity	1.2236E-2	3		43603	cellular amide metabolic process	3.5964E-4	3
	31647	regulation of protein stability	1.2236E-2	3		19359	nicotinamide nucleotide biosynthetic process	3.6162E-4	4
	5315	inorganic phosphate transmembrane transporter activity	1.2236E-2	3		19363	pyridine nucleotide biosynthetic process	3.6162E-4	4
	50821	protein stabilization	1.2236E-2	3		19674	NAD metabolic process	3.6162E-4	4
	6810	transport	1.2283E-2	58		44262	cellular carbohydrate metabolic process	3.7484E-4	20
	51234	establishment of localization	1.2283E-2	58		16879	ligase activity, forming carbon-nitrogen bonds	3.8016E-4	12
	22892	substrate-specific transporter activity	1.2760E-2	25		16892	endoribonuclease activity, producing 3'-phosphomonoesters	3.9660E-4	4
	9741	response to brassinosteroid stimulus	1.2925E-2	2		16894	endonuclease activity, active with either ribo- or deoxyribonucleic acids and producing 3'-phosphomonoesters	3.9660E-4	4
	71367	cellular response to brassinosteroid stimulus	1.2925E-2	2		19203	carbohydrate phosphatase activity	4.3690E-4	3
	5215	transporter activity	1.2989E-2	39		42132	fructose 1,6-bisphosphate 1-phosphatase activity	4.3690E-4	3
	51179	localization	1.4153E-2	58		44271	cellular nitrogen compound biosynthetic process	5.0952E-4	21
	8236	serine-type peptidase activity	1.4385E-2	15		4345	glucose-6-phosphate dehydrogenase activity	6.7950E-4	3
	17171	serine hydrolase activity	1.4385E-2	15		16043	cellular component organization	6.9020E-4	29
	16021	integral to membrane	1.7059E-2	41		51493	regulation of cytoskeleton organization	7.2895E-4	4
	16843	amine-lyase activity	1.7235E-2	4		44106	cellular amine metabolic process	7.3631E-4	20
	16844	strictosidine synthase activity	1.7235E-2	4		4121	cystathionine beta-lyase activity	7.3631E-4	2
	16831	carboxy-lyase activity	1.7235E-2	7		51754	meiotic sister chromatid cohesion, centromeric	7.3631E-4	2
	16684	oxidoreductase activity, acting on peroxide as acceptor	2.2117E-2	14		71266	'de novo' L-methionine biosynthetic process	7.3631E-4	2
	4601	peroxidase activity	2.2117E-2	14		51177	meiotic sister chromatid cohesion	7.3631E-4	2
	6740	NADPH regeneration	2.2365E-2	3		19362	pyridine nucleotide metabolic process	8.0798E-4	5
	6098	pentose-phosphate shunt	2.2365E-2	3		46496	nicotinamide nucleotide metabolic process	8.0798E-4	5
	16791	phosphatase activity	2.2365E-2	8		9309	amine biosynthetic process	8.1212E-4	11
	15849	organic acid transport	2.2401E-2	5		50789	regulation of biological process	8.2044E-4	59
	46942	carboxylic acid transport	2.2401E-2	5		6596	polyamine biosynthetic process	8.2924E-4	4
	46873	metal ion transmembrane transporter activity	2.2401E-2	7		50794	regulation of cellular process	9.8015E-4	57
	10628	positive regulation of gene expression	2.2401E-2	2		75	cell cycle checkpoint	1.2909E-3	3
	45893	positive regulation of transcription, DNA-dependent	2.2401E-2	2		16641	oxidoreductase activity, acting on the CH-NH2 group of donors, oxygen as acceptor	1.2909E-3	3
	45941	positive regulation of transcription	2.2401E-2	2		16884	carbon-nitrogen ligase activity, with glutamine as amido-N-donor	1.4805E-3	4
	42822	pyridoxal phosphate metabolic process	2.2401E-2	2		10033	response to organic substance	1.5075E-3	11
	42823	pyridoxal phosphate biosynthetic process	2.2401E-2	2		9435	NAD biosynthetic process	1.7242E-3	3
	19321	pentose metabolic process	2.6625E-2	3		6733	oxidoreduction coenzyme metabolic process	1.8231E-3	5
	48522	positive regulation of cellular process	2.6625E-2	3		44281	small molecule metabolic process	1.8675E-3	41
	16840	carbon-nitrogen lyase activity	2.6625E-2	5		6595	polyamine metabolic process	2.0936E-3	4
	42816	vitamin B6 metabolic process	2.8442E-2	2		8216	spermidine metabolic process	2.2089E-3	3
	42819	vitamin B6 biosynthetic process	2.8442E-2	2		8295	spermidine biosynthetic process	2.2089E-3	3
	3006	reproductive developmental process	3.0482E-2	3		70279	vitamin B6 binding	2.2485E-3	9
	48608	reproductive structure development	3.0482E-2	3		30170	pyridoxal phosphate binding	2.2485E-3	9
	9791	post-embryonic development	3.0482E-2	3		51225	spindle assembly	2.4699E-3	3
	16209	antioxidant activity	3.2520E-2	14		4553	hydrolase activity, hydrolyzing O-glycosyl compounds	2.5820E-3	22
	51087	chaperone binding	3.3483E-2	3		44428	nuclear part	2.7013E-3	11
	43068	positive regulation of programmed cell death	3.3662E-2	1		44430	cytoskeletal part	2.8012E-3	7
	10942	positive regulation of cell death	3.3662E-2	1		4516	nicotinate phosphoribosyltransferase activity	3.1002E-3	2
	8289	lipid binding	3.3662E-2	8		19357	nicotinate nucleotide biosynthetic process	3.1002E-3	2
	45229	external encapsulating structure organization	3.3662E-2	2		19358	nicotinate nucleotide salvage	3.1002E-3	2
	10927	cellular component assembly involved in morphogenesis	3.3662E-2	2		19365	pyridine nucleotide salvage	3.1002E-3	2
	48646	anatomical structure formation involved in morphogenesis	3.3662E-2	2		46497	nicotinate nucleotide metabolic process	3.1002E-3	2
	10208	pollen wall assembly	3.3662E-2	2		5992	trehalose biosynthetic process	3.2825E-3	4
	48518	positive regulation of biological process	3.3759E-2	3		16137	glycoside metabolic process	3.3887E-3	5
	44238	primary metabolic process	3.4273E-2	211		5984	disaccharide metabolic process	3.3887E-3	5
	22857	transmembrane transporter activity	3.6462E-2	28		5856	cytoskeleton	3.4594E-3	7
	6739	NADP metabolic process	3.6682E-2	3		51347	positive regulation of transferase activity	3.5967E-3	3
	55085	transmembrane transport	3.8156E-2	30		45860	positive regulation of protein kinase activity	3.5967E-3	3
	32870	cellular response to hormone stimulus	4.3499E-2	2		33674	positive regulation of kinase activity	3.5967E-3	3
	4664	prephenate dehydratase activity	4.3499E-2	2		32147	activation of protein kinase activity	3.5967E-3	3
	9094	L-phenylalanine biosynthetic process	4.3499E-2	2		6519	cellular amino acid and derivative metabolic process	3.6308E-3	20
	71495	cellular response to endogenous stimulus	4.3499E-2	2		5991	trehalose metabolic process	3.7435E-3	4
	5992	trehalose biosynthetic process	4.4797E-2	3		7059	chromosome segregation	3.8587E-3	3
	4185	serine-type carboxypeptidase activity	4.5104E-2	6		6221	pyrimidine nucleotide biosynthetic process	3.8587E-3	4
	19953	sexual reproduction	4.7749E-2	4		51784	negative regulation of nuclear division	3.8587E-3	2
	5829	cytosol	4.8113E-2	3		10948	negative regulation of cell cycle process	3.8587E-3	2
	6631	fatty acid metabolic process	4.8383E-2	7		45839	negative regulation of mitosis	3.8587E-3	2
	4180	carboxypeptidase activity	4.9222E-2	6		45841	negative regulation of mitotic metaphase/anaphase transition	3.8587E-3	2
	5991	trehalose metabolic process	4.9438E-2	3		31577	spindle checkpoint	3.8587E-3	2
	51254	positive regulation of RNA metabolic process	4.9438E-2	2		7093	mitotic cell cycle checkpoint	3.8587E-3	2
	45935	positive regulation of nucleobase, nucleoside, nucleotide and nucleic acid metabolic process	4.9438E-2	2		7094	mitotic cell cycle spindle assembly checkpoint	3.8587E-3	2
	51173	positive regulation of nitrogen compound metabolic process	4.9438E-2	2		71173	spindle assembly checkpoint	3.8587E-3	2
						71174	mitotic cell cycle spindle checkpoint	3.8587E-3	2
						5876	spindle microtubule	3.8587E-3	2
						9311	oligosaccharide metabolic process	3.8911E-3	5
						5516	calmodulin binding	4.0250E-3	5
						46351	disaccharide biosynthetic process	4.0984E-3	4
						16138	glycoside biosynthetic process	4.0984E-3	4
						44283	small molecule biosynthetic process	4.4128E-3	21
						10997	anaphase-promoting complex binding	4.9548E-3	2
						7062	sister chromatid cohesion	4.9548E-3	2
						6220	pyrimidine nucleotide metabolic process	5.2466E-3	4
						31323	regulation of cellular metabolic process	5.3235E-3	46
						9312	oligosaccharide biosynthetic process	5.4684E-3	4
						16638	oxidoreductase activity, acting on the CH-NH2 group of donors	5.6011E-3	3
						19207	kinase regulator activity	5.6011E-3	3
						19887	protein kinase regulator activity	5.6011E-3	3
						7010	cytoskeleton organization	5.8859E-3	5
						8515	sucrose transmembrane transporter activity	5.9516E-3	2
						4514	nicotinate-nucleotide diphosphorylase (carboxylating) activity	5.9516E-3	2
						15154	disaccharide transmembrane transporter activity	5.9516E-3	2
						15766	disaccharide transport	5.9516E-3	2
						15770	sucrose transport	5.9516E-3	2
						15772	oligosaccharide transport	5.9516E-3	2
						5887	integral to plasma membrane	5.9516E-3	2
						19222	regulation of metabolic process	5.9964E-3	47
						4616	phosphogluconate dehydrogenase (decarboxylating) activity	6.8596E-3	3
						16791	phosphatase activity	7.1155E-3	8
						65007	biological regulation	7.1928E-3	62
						43085	positive regulation of catalytic activity	8.4198E-3	3
						44093	positive regulation of molecular function	8.4198E-3	3
						44270	cellular nitrogen compound catabolic process	8.4198E-3	3
						45132	meiotic chromosome segregation	8.6736E-3	2
						48658	tapetal layer development	8.6736E-3	2
						16651	oxidoreductase activity, acting on NADH or NADPH	9.5965E-3	11
						19842	vitamin binding	9.7731E-3	9
						43173	nucleotide salvage	1.0193E-2	2
						4084	branched-chain-amino-acid transaminase activity	1.0193E-2	2
						55086	nucleobase, nucleoside and nucleotide metabolic process	1.1196E-2	13
						7264	small GTPase mediated signal transduction	1.1252E-2	4
						42401	cellular biogenic amine biosynthetic process	1.1252E-2	4
						8131	amine oxidase activity	1.1799E-2	2
						46700	heterocycle catabolic process	1.2022E-2	3
						42398	cellular amino acid derivative biosynthetic process	1.2394E-2	5
						23034	intracellular signaling pathway	1.2684E-2	5
						16846	carbon-sulfur lyase activity	1.3014E-2	3
						48437	floral organ development	1.3014E-2	2
						48438	floral whorl development	1.3014E-2	2
						48443	stamen development	1.3014E-2	2
						48466	androecium development	1.3014E-2	2
						48513	organ development	1.3014E-2	2
						48569	post-embryonic organ development	1.3014E-2	2
						48653	anther development	1.3014E-2	2
						48731	system development	1.3014E-2	2
						9908	flower development	1.3014E-2	2
						10556	regulation of macromolecule biosynthetic process	1.3184E-2	43
						31326	regulation of cellular biosynthetic process	1.3184E-2	43
						9889	regulation of biosynthetic process	1.3184E-2	43
						6753	nucleoside phosphate metabolic process	1.3525E-2	12
						9117	nucleotide metabolic process	1.3525E-2	12
						10468	regulation of gene expression	1.3694E-2	44
						50790	regulation of catalytic activity	1.3917E-2	4
						5737	cytoplasm	1.3917E-2	42
						5681	spliceosomal complex	1.4036E-2	3
						10639	negative regulation of organelle organization	1.4286E-2	2
						31145	anaphase-promoting complex-dependent proteasomal ubiquitin-dependent protein catabolic process	1.4286E-2	2
						51129	negative regulation of cellular component organization	1.4286E-2	2
						70925	organelle assembly	1.4625E-2	3
						6066	alcohol metabolic process	1.4875E-2	10
						65009	regulation of molecular function	1.5011E-2	4
						80090	regulation of primary metabolic process	1.5098E-2	43
						6816	calcium ion transport	1.5224E-2	3
						8017	microtubule binding	1.5392E-2	6
						42773	ATP synthesis coupled electron transport	1.5442E-2	5
						9628	response to abiotic stimulus	1.5442E-2	11
						8483	transaminase activity	1.5619E-2	4
						16769	transferase activity, transferring nitrogenous groups	1.5619E-2	4
						31226	intrinsic to plasma membrane	1.5619E-2	2
						6520	cellular amino acid metabolic process	1.5735E-2	15
						60255	regulation of macromolecule metabolic process	1.5873E-2	44
						42578	phosphoric ester hydrolase activity	1.6612E-2	9
						51327	M phase of meiotic cell cycle	1.7139E-2	2
						51783	regulation of nuclear division	1.7139E-2	2
						7088	regulation of mitosis	1.7139E-2	2
						7126	meiosis	1.7139E-2	2
						30071	regulation of mitotic metaphase/anaphase transition	1.7139E-2	2
						23033	signaling pathway	1.7440E-2	6
						9165	nucleotide biosynthetic process	1.7476E-2	10
						7017	microtubule-based process	1.7878E-2	7
						16021	integral to membrane	1.9446E-2	35
						16874	ligase activity	1.9636E-2	12
						7165	signal transduction	1.9784E-2	8
						5852	eukaryotic translation initiation factor 3 complex	2.0148E-2	3
						793	condensed chromosome	2.0725E-2	2
						71265	L-methionine biosynthetic process	2.0725E-2	2
						31110	regulation of microtubule polymerization or depolymerization	2.1133E-2	1
						6767	water-soluble vitamin metabolic process	2.1870E-2	4
						42364	water-soluble vitamin biosynthetic process	2.1870E-2	4
						50136	NADH dehydrogenase (quinone) activity	2.1956E-2	7
						3954	NADH dehydrogenase activity	2.1956E-2	7
						8137	NADH dehydrogenase (ubiquinone) activity	2.1956E-2	7
						31224	intrinsic to membrane	2.2618E-2	35
						15631	tubulin binding	2.3714E-2	6
						4351	glutamate decarboxylase activity	2.4502E-2	2
						34404	nucleobase, nucleoside and nucleotide biosynthetic process	2.4949E-2	10
						34654	nucleobase, nucleoside, nucleotide and nucleic acid biosynthetic process	2.4949E-2	10
						9108	coenzyme biosynthetic process	2.6021E-2	5
						5996	monosaccharide metabolic process	2.7226E-2	8
						8652	cellular amino acid biosynthetic process	2.7723E-2	7
						5215	transporter activity	2.8624E-2	32
						32403	protein complex binding	2.8624E-2	2
						16701	oxidoreductase activity, acting on single donors with incorporation of molecular oxygen	2.8699E-2	5
						51338	regulation of transferase activity	2.8699E-2	3
						43549	regulation of kinase activity	2.8699E-2	3
						45859	regulation of protein kinase activity	2.8699E-2	3
						42325	regulation of phosphorylation	2.8699E-2	3
						8047	enzyme activator activity	2.8699E-2	3
						16810	hydrolase activity, acting on carbon-nitrogen (but not peptide) bonds	2.9500E-2	5
						48038	quinone binding	3.0766E-2	4
						6576	cellular biogenic amine metabolic process	3.1577E-2	5
						6766	vitamin metabolic process	3.1860E-2	4
						35556	intracellular signal transduction	3.1860E-2	4
						9110	vitamin biosynthetic process	3.1860E-2	4
						51321	meiotic cell cycle	3.2026E-2	2
						45786	negative regulation of cell cycle	3.2026E-2	2
						33926	glycopeptide alpha-N-acetylgalactosaminidase activity	3.2026E-2	2
						3993	acid phosphatase activity	3.2147E-2	4
						19220	regulation of phosphate metabolic process	3.2147E-2	3
						51174	regulation of phosphorus metabolic process	3.2147E-2	3
						22804	active transmembrane transporter activity	3.2444E-2	12
						16820	hydrolase activity, acting on acid anhydrides, catalyzing transmembrane movement of substances	3.2898E-2	7
						9408	response to heat	3.3594E-2	9
						43161	proteasomal ubiquitin-dependent protein catabolic process	3.3733E-2	2
						10498	proteasomal protein catabolic process	3.3733E-2	2
						9266	response to temperature stimulus	3.5032E-2	9
						6536	glutamate metabolic process	3.5963E-2	2
						51119	sugar transmembrane transporter activity	3.5963E-2	2
						5525	GTP binding	3.6169E-2	10
						32561	guanyl ribonucleotide binding	3.6169E-2	10
						51233	spindle midzone	3.6169E-2	1
						35173	histone kinase activity	3.6169E-2	1
						35174	histone serine kinase activity	3.6169E-2	1
						5199	structural constituent of cell wall	3.6169E-2	1
						32133	chromosome passenger complex	3.6169E-2	1
						50662	coenzyme binding	3.6703E-2	16
						16655	oxidoreductase activity, acting on NADH or NADPH, quinone or similar compound as acceptor	3.7623E-2	7
						16829	lyase activity	3.8855E-2	13
						19001	guanyl nucleotide binding	3.9454E-2	10
						5515	protein binding	4.0956E-2	165
						152	nuclear ubiquitin ligase complex	4.2169E-2	2
						15144	carbohydrate transmembrane transporter activity	4.2169E-2	2
						5680	anaphase-promoting complex	4.2169E-2	2
						42623	ATPase activity, coupled	4.4152E-2	8
						8643	carbohydrate transport	4.4518E-2	2
						15926	glucosidase activity	4.4518E-2	2
						16788	hydrolase activity, acting on ester bonds	4.4565E-2	27
						19318	hexose metabolic process	4.5297E-2	7
						6006	glucose metabolic process	4.6254E-2	6
						70838	divalent metal ion transport	4.7178E-2	3
						42626	ATPase activity, coupled to transmembrane movement of substances	4.7250E-2	6
						97	sulfur amino acid biosynthetic process	4.8093E-2	3
						19829	cation-transporting ATPase activity	4.8093E-2	3
						42625	ATPase activity, coupled to transmembrane movement of ions	4.8093E-2	3
						9086	methionine biosynthetic process	4.8912E-2	2
						16830	carbon-carbon lyase activity	4.9142E-2	6
						4334	fumarylacetoacetase activity	4.9640E-2	1
						16719	carotene 7,8-desaturase activity	4.9640E-2	1
						16822	hydrolase activity, acting on acid carbon-carbon bonds	4.9640E-2	1
						16823	hydrolase activity, acting on acid carbon-carbon bonds, in ketonic substances	4.9640E-2	1
						8734	L-aspartate oxidase activity	4.9640E-2	1
						19310	inositol catabolic process	4.9640E-2	1
						50113	inositol oxygenase activity	4.9640E-2	1
						9251	glucan catabolic process	4.9640E-2	1
						30245	cellulose catabolic process	4.9640E-2	1
						15922	aspartate oxidase activity	4.9640E-2	1
						16614	oxidoreductase activity, acting on CH-OH group of donors	4.9760E-2	9
