# Supplementary material for: Heat stress during male meiosis impairs cytoskeletal organization, spindle assembly and tapetum degeneration in wheat
Source: Front Plant Sci. 2024 Jan 8;14:1314021. doi: 10.3389/fpls.2023.1314021 (PMC10800805; doi:10.3389/fpls.2023.1314021)
Supplement: Supplementary file 7 [file Table_5.xlsx]

## Sheet: 1
Supplementary Table 5. Studied wheat orthologs of Arabidopsis genes with confirmed function in meiosis				*gene was not found in EnsemblePlant database
Arabidopsis thaliana genes (Chen et al., 2010)		Triticum aestivum orthologous genes
Gene name	TAIR ID	IWGSC RefSeq 1.1 ID	IWGSC RefSeq 2.1 ID	BLAST functional annotation
AESP	AT4G22970	TraesCS2A02G277500	TraesCS2A03G0688700	Triticum aestivum separase-like (LOC123091072), misc_RNA
		TraesCS6B02G356900	TraesCS6B03G1005900	Triticum aestivum separase-like (LOC123138403), mRNA
		TraesCS6D02G306100	TraesCS6D03G0715200	Triticum aestivum separase-like (LOC123145658), mRNA
AHP2	AT1G13330	TraesCS4A02G269200	TraesCS4A03G0698100	Triticum aestivum homologous-pairing protein 2 homolog (LOC123087118), mRNA
		TraesCS4B02G045000	TraesCS4B03G0097400	Triticum aestivum homologous-pairing protein 2 homolog (LOC123090844), mRNA
		TraesCS4D02G044700	TraesCS4D03G0079200	Triticum aestivum homologous-pairing protein 2 homolog (LOC123095855), mRNA
AML1, AML4	AT5G61960, AT5G07290	TraesCS1A02G005800	TraesCS1A03G0016300	Triticum aestivum protein MEI2-like 3 (LOC123184362), mRNA
		TraesCS1B02G008000	TraesCS1B03G0015900	Triticum aestivum protein MEI2-like 3 (LOC123184362), mRNA
		TraesCS1D02G002500	TraesCS1D03G0008200	Triticum aestivum protein MEI2-like 3 (LOC123179776), mRNA
		TraesCS2A02G287900	TraesCS2A03G0718900	Triticum aestivum protein MEI2-like 4 (LOC123189096), mRNA
		TraesCS2B02G304600	TraesCS2B03G0796600	Triticum aestivum protein MEI2-like 4 (LOC123045340), mRNA
		TraesCS2D02G286200	TraesCS2D03G0664600	Triticum aestivum protein MEI2-like 4 (LOC123053181), mRNA
AML2	AT2G42890	TraesCS4A02G495500	TraesCS4A03G1244900	Triticum aestivum protein MEI2-like 2 (LOC123088651), mRNA
		TraesCS7A02G003100	TraesCS7A03G0007300	Triticum aestivum protein MEI2-like 2 (LOC123149860), mRNA
		TraesCS7D02G003000	TraesCS7D03G0007200	Triticum aestivum protein MEI2-like 2 (LOC543153), mRNA
AML3	AT4G18120*
AML5	AT1G29400	T. aestivum ortholog not found	T. aestivum ortholog not found	NA
ASK1	AT1G75950	T. aestivum ortholog not found	T. aestivum ortholog not found	NA
ASK2	AT5G42190	T. aestivum ortholog not found	T. aestivum ortholog not found	NA
ASY1	AT1G67370	TraesCS5A02G286500	TraesCS5A03G0702100	Triticum aestivum meiosis-specific protein PAIR2-like (LOC123104310), mRNA
		TraesCS5B02G285800	TraesCS5B03G0739200	Triticum aestivum meiosis-specific protein PAIR2-like (LOC123112571), mRNA
		TraesCS5D02G294100	TraesCS5D03G0668600	Triticum aestivum meiosis-specific protein PAIR2-like (LOC123122067), mRNA
AtATR	AT5G40820	TraesCS7B02G465500	TraesCS7B03G1252800	Triticum aestivum serine/threonine-protein kinase ATR-like (LOC123159745), mRNA
		TraesCS7A02G543400	TraesCS7A03G1323100	Triticum aestivum serine/threonine-protein kinase ATR-like (LOC123149735), mRNA
		TraesCS7D02G529300	TraesCS7D03G1246600	Triticum aestivum serine/threonine-protein kinase ATR-like (LOC123171555), mRNA
AtGR1=COM1	AT3G52115	TraesCS3A02G124100	TraesCS3A03G0272400	Triticum aestivum protein gamma response 1-like (LOC123060500), mRNA
		TraesCS3B02G143800	TraesCS3B03G0341800	Triticum aestivum protein gamma response 1-like (LOC123069050), mRNA
		TraesCS3D02G125600	TraesCS3D03G0263800	Triticum aestivum protein gamma response 1-like (LOC123077569), mRNA
ATK1=KIN14A, ATK5=KIN14B	AT4G21270, AT4G05190	TraesCS2A02G480500	TraesCS2A03G1125000	Triticum aestivum kinesin-like protein KIN-14H (LOC123190555), mRNA
		TraesCS2B02G505400	TraesCS2B03G1270000	Triticum aestivum kinesin-like protein KIN-14H (LOC123046864), mRNA
		TraesCS2D02G479900	TraesCS2D03G1071100	Triticum aestivum kinesin-like protein KIN-14H (LOC123054704), mRNA
ATM	AT3G48190	T. aestivum ortholog not found	T. aestivum ortholog not found	NA
AtMLH3	AT4G35520	TraesCS5A02G352800	TraesCS5A03G0848900	Triticum aestivum DNA mismatch repair protein MLH3-like (LOC123104740), mRNA
		TraesCS5B02G355000	TraesCS5B03G0890500	Triticum aestivum DNA mismatch repair protein MLH3-like (LOC123113022), mRNA
		TraesCS5D02G359800	TraesCS5D03G0811200	Triticum aestivum DNA mismatch repair protein MLH3-like (LOC123122538), mRNA
AtMRE11	AT5G54260	TraesCS2A02G528700	TraesCS2A03G1225300	Triticum aestivum double-strand break repair protein MRE11-like (LOC123190879), mRNA
		TraesCS2B02G559100	TraesCS2B03G1401800	Triticum aestivum double-strand break repair protein MRE11-like (LOC123047225), mRNA
		TraesCS7A02G369000	TraesCS7A03G0899900	Triticum aestivum double-strand break repair protein MRE11-like (LOC123151898), mRNA
		TraesCS7B02G259500	TraesCS7B03G0714500	Triticum aestivum double-strand break repair protein MRE11-like (LOC123161400), mRNA
		TraesCS2D02G531600	TraesCS2D03G1185400	Triticum aestivum double-strand break repair protein MRE11 (LOC123055023), mRNA
AtMSH2	AT3G18520	TraesCS5A02G065300	TraesCS5A03G0167100	Triticum aestivum histone deacetylase 15-like (LOC123102365), mRNA
		TraesCS5B02G072100	TraesCS5B03G0176900	Triticum aestivum histone deacetylase 15 (LOC780627), mRNA
		TraesCS5D02G076100	TraesCS5D03G0183300	Triticum aestivum histone deacetylase 15-like (LOC123119551), mRNA
AtMSH4	AT4G17380	TraesCS2A02G171900	TraesCS2A03G0357500	Triticum aestivum DNA mismatch repair protein MSH4-like (LOC123187979), mRNA
		TraesCS2B02G198300	TraesCS2B03G0476900	Triticum aestivum DNA mismatch repair protein MSH4-like (LOC123044238), mRNA
AtMSH5	AT3G20475	TraesCS1A02G315900	TraesCS1A03G0784500	Triticum aestivum DNA mismatch repair protein MSH5-like (LOC123061193), mRNA
		TraesCS1B02G328200	TraesCS1B03G0901700	Triticum aestivum DNA mismatch repair protein MSH5-like (LOC123095073), mRNA
		TraesCS1D02G316200	TraesCS1D03G0752400	Triticum aestivum DNA mismatch repair protein MSH5 (LOC123182494), mRNA
AtMUS81	AT4G30870	TraesCS1B02G105000	TraesCS1B03G0281900	Triticum aestivum crossover junction endonuclease MUS81-like (LOC123113047), misc_RNA
		TraesCS1B02G122400	TraesCS1B03G0333800	Triticum aestivum crossover junction endonuclease MUS81-like (LOC123113047), misc_RNA
		TraesCS1D02G082300	TraesCS1D03G0187800	Triticum aestivum crossover junction endonuclease MUS81-like (LOC123157888), mRNA
		TraesCS3A02G188900	TraesCS3A03G0452900	Triticum aestivum crossover junction endonuclease MUS81-like (LOC123078178), mRNA
		TraesCS3A02G486900	TraesCS3A03G1143000	Triticum aestivum crossover junction endonuclease MUS81-like (LOC123063448), mRNA
		TraesCS3A02G487200	TraesCS3A03G1143300	Triticum aestivum crossover junction endonuclease MUS81-like (LOC123063450), mRNA
		TraesCS3B02G218300	TraesCS3B03G0529000	Triticum aestivum crossover junction endonuclease MUS81-like (LOC123069693), mRNA
		TraesCS3B02G489200	TraesCS3B03G1210000	Triticum aestivum crossover junction endonuclease MUS81-like (LOC123072455), misc_RNA
		TraesCS3B02G534900	TraesCS3B03G1331600	Triticum aestivum crossover junction endonuclease MUS81-like (LOC123080681), mRNA
		TraesCS3B02G535000	TraesCS3B03G1332300	Triticum aestivum crossover junction endonuclease MUS81-like (LOC123072455), mRNA
		TraesCS3D02G192600	TraesCS3D03G0419200	Triticum aestivum crossover junction endonuclease MUS81-like (LOC123078178), mRNA
		TraesCS3D02G482500	TraesCS3D03G1066600	Triticum aestivum crossover junction endonuclease MUS81-like (LOC123080681), mRNA
		TraesCS6A02G144500	TraesCS6A03G0344600	Triticum aestivum crossover junction endonuclease MUS81-like (LOC123113047), mRNA
		TraesCS7B02G011000	TraesCS7B03G0026100	Triticum aestivum crossover junction endonuclease MUS81-like (LOC123063448), mRNA
		TraesCS7D02G490700	TraesCS7D03G1161600	Triticum aestivum crossover junction endonuclease MUS81-like (LOC123057033), mRNA
AtPRD1	AT4G14180	TraesCS2A02G275100	TraesCS2A03G0681600	Triticum aestivum protein PUTATIVE RECOMBINATION INITIATION DEFECT 1-like (LOC123188978), mRNA
		TraesCS2B02G292500	TraesCS2B03G0762400	Triticum aestivum protein PUTATIVE RECOMBINATION INITIATION DEFECT 1-like (LOC123045233), mRNA
		TraesCS2D02G274100	TraesCS2D03G0635000	Triticum aestivum protein PUTATIVE RECOMBINATION INITIATION DEFECT 1-like (LOC123053069), mRNA
AtPRD2=MPS1	AT5G57880	T. aestivum ortholog not found	T. aestivum ortholog not found	NA
AtPRD3	AT1G01690	T. aestivum ortholog not found	T. aestivum ortholog not found	NA
AtPS1	AT1G34355	TraesCS4A02G206100	TraesCS4A03G0550000	Triticum aestivum FHA domain-containing protein PS1-like (LOC123086569), mRNA
		TraesCS4B02G109700	TraesCS4B03G0250000	Triticum aestivum FHA domain-containing protein PS1-like (LOC123091416), mRNA
		TraesCS4D02G107100	TraesCS4D03G0211300	Triticum aestivum uncharacterized LOC123096381 (LOC123096381), mRNA
AtRAD51	AT5G20850	TraesCS7A02G384800	TraesCS7A03G0931600	Triticum aestivum RAD51A recombination protein (LOC100240700), mRNA
		TraesCS7B02G287700	TraesCS7B03G0780000	Triticum aestivum DNA repair protein RAD51 homolog B-like (LOC123161438), mRNA
		TraesCS7D02G381300	TraesCS7D03G0897500	Triticum aestivum DNA repair protein RAD51 homolog B (LOC100192175), mRNA
AtRAD51C	AT2G45280	TraesCS2A02G208200	TraesCS2A03G0439000	Triticum aestivum DNA repair protein RAD51 homolog 3-like (LOC123188297), mRNA
		TraesCS2B02G234700	TraesCS2B03G0563900	Triticum aestivum DNA repair protein RAD51 homolog 3 (LOC100192184), mRNA
		TraesCS2D02G214900	TraesCS2D03G0451500	Triticum aestivum DNA repair protein RAD51 homolog 3-like (LOC123052428), mRNA
AtRMI1	AT5G63540	TraesCS2A02G285200	TraesCS2A03G0710800	Triticum aestivum recQ-mediated genome instability protein 1-like (LOC123189067), mRNA
		TraesCS2B02G302300	TraesCS2B03G0790300	Triticum aestivum recQ-mediated genome instability protein 1-like (LOC123045319), mRNA
		TraesCS2D02G283800	TraesCS2D03G0657600	Triticum aestivum recQ-mediated genome instability protein 1-like (LOC123053153), mRNA
AtRPA1A	AT2G06510	TraesCS6A02G335700	TraesCS6A03G0865300	Triticum aestivum replication protein A 70 kDa DNA-binding subunit A-like (LOC123128602), mRNA
		TraesCS6B02G366400	TraesCS6B03G1035800	Triticum aestivum replication protein A 70 kDa DNA-binding subunit A-like (LOC123138475), mRNA
		TraesCS6D02G315400	TraesCS6D03G0733600	Triticum aestivum replication protein A 70 kDa DNA-binding subunit A-like (LOC123145722), mRNA
AtSMC1=TTN8	AT3G54670	TraesCS7A02G295800	TraesCS7A03G0724900	Triticum aestivum structural maintenance of chromosomes protein 1-like (LOC123147068), mRNA
		TraesCS7B02G185100	TraesCS7B03G0520300	Triticum aestivum structural maintenance of chromosomes protein 1-like (LOC123161854), mRNA
		TraesCS7D02G289400	TraesCS7D03G0678700	Triticum aestivum structural maintenance of chromosomes protein 1-like (LOC123167096), mRNA
AtSMC2=CAPE2, SMC2=TTN3=AtCAPE1	AT3G47460, AT5G62410	TraesCS3A02G391800	TraesCS3A03G0921000	Triticum aestivum structural maintenance of chromosomes protein 2-1-like (LOC123062811), mRNA
		TraesCS3B02G423800	TraesCS3B03G1044000	Triticum aestivum structural maintenance of chromosomes protein 2-1-like (LOC123071654), mRNA
		TraesCS3D02G384700	TraesCS3D03G0848300	Triticum aestivum structural maintenance of chromosomes protein 2-1-like (LOC123079995), mRNA
AtSMG7	AT5G19400	TraesCS5A02G162700	TraesCS5A03G0442300	Triticum aestivum protein SMG7-like (LOC123103310), mRNA
		TraesCS5B02G160100	TraesCS5B03G0435600	Triticum aestivum protein SMG7-like (LOC123111500), mRNA
		TraesCS5D02G167700	TraesCS5D03G0409000	Triticum aestivum protein SMG7-like (LOC123120719), mRNA
AtSMG7L	AT1G28260	T. aestivum ortholog not found	T. aestivum ortholog not found	NA
AtSPO11-1	AT3G13170	TraesCS5A02G391400	TraesCS5A03G0935000	Triticum aestivum meiotic recombination protein SPO11-1-like (LOC123105053), mRNA
		TraesCS5B02G396300	TraesCS5B03G0985500	Triticum aestivum meiotic recombination protein SPO11-1-like (LOC123113348), mRNA
		TraesCS5D02G401100	TraesCS5D03G0893600	Triticum aestivum meiotic recombination protein SPO11-1-like (LOC123122862), mRNA
AtSRP2 and AtSRP3	AT2G14540, AT1G64030	TraesCS1B02G120200	TraesCS1B03G0326300	Triticum aestivum putative serpin-Z5 (LOC123180527), mRNA
		TraesCS2B02G120100	TraesCS2B03G0293200	Triticum aestivum putative serpin-Z8 (LOC123055616), mRNA
		TraesCS2B02G189400	TraesCS2B03G0456800	Triticum aestivum putative serpin-Z8 (LOC123083222), mRNA
		TraesCS2B02G393500	TraesCS2B03G1003000	Triticum aestivum putative serpin-Z8 (LOC123046071), mRNA
		TraesCS2B02G394000	TraesCS2B03G1003600	Triticum aestivum putative serpin-Z8 (LOC123049638), mRNA
		TraesCS2D02G032100	TraesCS2D03G0059600	Triticum aestivum putative serpin-Z6A (LOC123051090), mRNA
		TraesCS2D02G032400	TraesCS2D03G0060100	Triticum aestivum putative serpin-Z6A (LOC123051090), mRNA
		TraesCS2D02G036000	TraesCS2D03G0066500	Triticum aestivum putative serpin-Z5 (LOC123048279), mRNA
		TraesCS2D02G090100	TraesCS2D03G0184300	Triticum aestivum putative serpin-Z8 (LOC123055616), mRNA
		TraesCS2D02G102600	TraesCS2D03G0217700	Triticum aestivum putative serpin-Z8 (LOC123048686), mRNA
		TraesCS2D02G102700	TraesCS2D03G0217800	Triticum aestivum putative serpin-Z8 (LOC123048687), mRNA
		TraesCS2D02G170500	TraesCS2D03G0356700	Triticum aestivum putative serpin-Z8 (LOC123083222), mRNA
		TraesCS2D02G373200	TraesCS2D03G0855300	Triticum aestivum putative serpin-Z8 (LOC123083222), mRNA
		TraesCS2D02G373300	TraesCS2D03G0855400	Triticum aestivum putative serpin-Z8 (LOC123049638), mRNA
		TraesCS3B02G511500	TraesCS3B03G1270200	Triticum aestivum uncharacterized LOC123125831 (LOC123125831), mRNA
		TraesCS3B02G567700	TraesCS3B03G1418000	Triticum aestivum serpin-Z2A-like (LOC123066820), mRNA
		TraesCS3B02G567900	TraesCS3B03G1418300	Triticum aestivum serpin-Z2A-like (LOC123068003), mRNA
		TraesCS3D02G112700	TraesCS3D03G0234100	Triticum aestivum putative serpin-Z5 (LOC123067385), mRNA
		TraesCS3D02G511400	TraesCS3D03G1127800	Triticum aestivum serpin-Z2A-like (LOC123080829), mRNA
		TraesCS4B02G093000	TraesCS4B03G0212400	Triticum aestivum putative serpin-Z8 (LOC123094548), mRNA
		TraesCS4B02G093900	TraesCS4B03G0214400	Triticum aestivum serpin-Z6B-like (LOC123091270), mRNA
		TraesCS4B02G309900	TraesCS4B03G0808100	Triticum aestivum serpin-Z2A-like (LOC123089340), mRNA
		TraesCS4B02G310200	TraesCS4B03G0808500	Triticum aestivum serpin-Z2A-like (LOC123089342), mRNA
		TraesCS4D02G090600	TraesCS4D03G0177600	Triticum aestivum putative serpin-Z8 (LOC123099624), mRNA
		TraesCS4D02G106100	TraesCS4D03G0209700	Triticum aestivum probable non-inhibitory serpin-Z9 (LOC123096374), mRNA
		TraesCS4D02G308100	TraesCS4D03G0723700	Triticum aestivum serpin-Z2A-like (LOC123100399), mRNA
		TraesCS5B02G306000	TraesCS5B03G0780700	Triticum aestivum putative serpin-Z5 (LOC123116580), mRNA
		TraesCS5B02G324011	TraesCS5B03G0818000	Triticum aestivum putative serpin-Z8 (LOC123120794), mRNA
		TraesCS5B02G324100	TraesCS5B03G0818200	Triticum aestivum putative serpin-Z6C (LOC123120795), mRNA
		TraesCS5B02G402400	TraesCS5B03G0996800	Triticum aestivum putative serpin-Z8 (LOC123117011), mRNA
		TraesCS5B02G414600	TraesCS5B03G1020700	Triticum aestivum serpin-Z2B-like (LOC123117058), mRNA
		TraesCS5B02G461200	TraesCS5B03G1132200	Triticum aestivum putative serpin-Z8 (LOC123117304), mRNA
		TraesCS5B02G481400	TraesCS5B03G1173300	Triticum aestivum putative serpin-Z8 (LOC123117304), mRNA
		TraesCS5D02G312500	TraesCS5D03G0707700	Triticum aestivum putative serpin-Z5 (LOC123125185), mRNA
		TraesCS5D02G330512	TraesCS5D03G0743800	Triticum aestivum putative serpin-Z8 (LOC123120794), mRNA
		TraesCS5D02G330520	TraesCS5D03G0743900	Triticum aestivum putative serpin-Z8 (LOC123122335), mRNA
		TraesCS5D02G330609	TraesCS5D03G0744100	Triticum aestivum putative serpin-Z8 (LOC123122339), mRNA
		TraesCS5D02G419600	TraesCS5D03G0924100	Triticum aestivum serpin-Z2A-like (LOC123125621), mRNA
		TraesCS5D02G462700	TraesCS5D03G1024700	Triticum aestivum putative serpin-Z8 (LOC123125830), mRNA
		TraesCS5D02G462764	TraesCS5D03G1024800	Triticum aestivum uncharacterized LOC123125831 (LOC123125831), mRNA
		TraesCS6B02G041700	TraesCS6B03G0097400	Triticum aestivum serpin-Z2A-like (LOC123133254), mRNA
		TraesCS6B02G064000	TraesCS6B03G0148900	Triticum aestivum putative serpin-Z6A (LOC123133397), mRNA
		TraesCS7B02G006500	TraesCS7B03G0015100	Triticum aestivum putative serpin-Z6A (LOC123162592), mRNA
		TraesCS7D02G103400	TraesCS7D03G0237200	Triticum aestivum putative serpin-Z5 (LOC123170049), mRNA
		TraesCS6A02G042500	TraesCS6A03G0096100	Triticum aestivum putative serpin-Z5 (LOC123170049), mRNA
AtTOP3A	AT5G63920	TraesCS4A02G023100	TraesCS4A03G0042000	Triticum aestivum DNA topoisomerase 3-alpha-like (LOC123084825), mRNA
		TraesCS4B02G280400	TraesCS4B03G0742200	Triticum aestivum DNA topoisomerase 3-alpha-like (LOC123093258), mRNA
AtXRCC3	AT5G57450	TraesCS6A02G199100	TraesCS6A03G0530700	Triticum aestivum DNA repair protein XRCC3 homolog (LOC123127489), mRNA
		TraesCS6B02G229400	TraesCS6B03G0648700	Triticum aestivum DNA repair protein XRCC3 homolog (LOC123134150), mRNA
		TraesCS6D02G182800	TraesCS6D03G0439200	Triticum aestivum DNA repair protein XRCC3 homolog (LOC123141454), mRNA
AtZIP4	AT5G48390	TraesCS3B02G434600	TraesCS3B03G1072500	Triticum aestivum TPR repeat-containing protein ZIP4-like (LOC123071756), mRNA
		TraesCS5B02G255100	TraesCS5B03G0662600	Triticum aestivum TPR repeat-containing protein ZIP4-like (LOC123112326), mRNA
		TraesCS3A02G401700	TraesCS3A03G0941500	Triticum aestivum TPR repeat-containing protein ZIP4-like (LOC123062897), mRNA
		TraesCS3D02G396500	TraesCS3D03G0874500	Triticum aestivum TPR repeat-containing protein ZIP4-like (LOC123080085), mRNA
BRCA2A and BRCA2B	AT4G00020, AT5G01630	TraesCS3A02G099300	TraesCS3A03G0218200	Triticum aestivum protein BREAST CANCER SUSCEPTIBILITY 2 homolog B-like (LOC123060317), mRNA
		TraesCS3B02G115500	TraesCS3B03G0262800	Triticum aestivum protein BREAST CANCER SUSCEPTIBILITY 2 homolog B-like (LOC123068835), mRNA
		TraesCS3D02G099600	TraesCS3D03G0199400	Triticum aestivum protein BREAST CANCER SUSCEPTIBILITY 2 homolog B-like (LOC123077330), mRNA
CDC45	AT3G25100	TraesCS4A02G189900	TraesCS4A03G0510000	Triticum aestivum cell division control protein 45 homolog (LOC123086414), mRNA
		TraesCS4B02G129200	TraesCS4B03G0304100	Triticum aestivum cell division control protein 45 homolog (LOC123086414), mRNA
		TraesCS4D02G123200	TraesCS4D03G0246400	Triticum aestivum cell division control protein 45 homolog (LOC123096536), mRNA
		TraesCS5A02G142600	TraesCS5A03G0397000	Triticum aestivum cell division control protein 45 homolog (LOC123103123), mRNA
		TraesCS5B02G141300	TraesCS5B03G0392200	Triticum aestivum cell division control protein 45 homolog (LOC123111314), mRNA
		TraesCS5D02G149500	TraesCS5D03G0372100	Triticum aestivum cell division control protein 45 homolog (LOC123120417), mRNA
CYCA1,2=TAM	AT1G77390	TraesCS1A02G138300	TraesCS1A03G0368700	Triticum aestivum cyclin-A1-4-like (LOC123112975), mRNA
		TraesCS1B02G151800	TraesCS1B03G0430700	Triticum aestivum cyclin-A1-4-like (LOC123078098), mRNA
		TraesCS1D02G134100	TraesCS1D03G0330900	Triticum aestivum cyclin-A1-4-like (LOC123180860), mRNA
		TraesCS3A02G157000	TraesCS3A03G0365900	Triticum aestivum cyclin-A1-2-like (LOC123060815), mRNA
		TraesCS3B02G183400	TraesCS3B03G0439300	Triticum aestivum cyclin-A1-2-like (LOC123069377), mRNA
		TraesCS3D02G164600	TraesCS3D03G0353200	Triticum aestivum cyclin-A1-2-like (LOC123077889), mRNA
DIF1=SYN1	AT5G05490	TraesCS1A02G420000	TraesCS1A03G1024800	Triticum aestivum sister chromatid cohesion 1 protein 1-like (LOC123069681), mRNA
		TraesCS1B02G450400	TraesCS1B03G1208100	Triticum aestivum sister chromatid cohesion 1 protein 1-like (LOC123148318), mRNA
		TraesCS1D02G427800	TraesCS1D03G0984500	Triticum aestivum uncharacterized LOC123183256 (LOC123183256), mRNA
DMC1	AT3G22880	TraesCS5A02G133000	TraesCS5A03G0375300	Triticum aestivum meiotic recombination protein DMC1 homolog B-like (LOC123106833), mRNA
		TraesCS5B02G131900	TraesCS5B03G0364100	Triticum aestivum meiotic recombination protein DMC1 homolog B-like (LOC123111208), mRNA
		TraesCS5D02G141200	TraesCS5D03G0353500	Triticum aestivum meiotic recombination protein DMC1 homolog B-like (LOC123106833), mRNA
DUET=MMD1	AT1G66170	T. aestivum ortholog not found	T. aestivum ortholog not found	NA
MEI1	AT1G77320	TraesCS4A02G221600	TraesCS4A03G0591200	Triticum aestivum DNA topoisomerase 2-binding protein 1-A-like (LOC123086706), mRNA
		TraesCS4B02G099800	TraesCS4B03G0227200	Triticum aestivum DNA topoisomerase 2-binding protein 1-A-like (LOC123091315), mRNA
		TraesCS4D02G096000	TraesCS4D03G0188400	Triticum aestivum DNA topoisomerase 2-binding protein 1-A-like (LOC123096291), mRNA
MND1	AT4G27170	T. aestivum ortholog not found	T. aestivum ortholog not found	NA
MPA1	AT1G63770	TraesCS5A02G168500	TraesCS5A03G0453600	Triticum aestivum puromycin-sensitive aminopeptidase-like (LOC123103358), mRNA
		TraesCS5B02G165300	TraesCS5B03G0447500	Triticum aestivum puromycin-sensitive aminopeptidase (LOC123111555), mRNA
		TraesCS5D02G172800	TraesCS5D03G0419400	Triticum aestivum puromycin-sensitive aminopeptidase (LOC123111555), mRNA
MS5=TDM	AT4G20900	T. aestivum ortholog not found	T. aestivum ortholog not found	NA
NBS1	AT3G02680	TraesCS1A02G162200	TraesCS1A03G0438200	Triticum aestivum uncharacterized LOC123119946 (LOC123119946), mRNA
		TraesCS1B02G178800	TraesCS1B03G0532700	Triticum aestivum nijmegen breakage syndrome 1 protein-like (LOC123122050), mRNA
		TraesCS1D02G159000	TraesCS1D03G0411300	Triticum aestivum nijmegen breakage syndrome 1 protein-like (LOC123181133), mRNA
OSD1	AT3G57860	T. aestivum ortholog not found	T. aestivum ortholog not found	NA
PTD	AT1G12790	TraesCS2A02G082400	TraesCS2A03G0160900	Triticum aestivum protein PARTING DANCERS homolog (LOC123184593), mRNA
		TraesCS2B02G096500	TraesCS2B03G0224500	Triticum aestivum protein PARTING DANCERS homolog (LOC123040465), mRNA
		TraesCS2D02G080300	TraesCS2D03G0158200	Triticum aestivum protein PARTING DANCERS homolog (LOC123048556), mRNA
RAD50	AT2G31970	TraesCS2A02G318700	TraesCS2A03G0788100	Triticum aestivum DNA repair protein RAD50-like (LOC123119676), mRNA
		TraesCS2B02G337000	TraesCS2B03G0875500	Triticum aestivum DNA repair protein RAD50-like (LOC123110672), mRNA
		TraesCS2D02G316400	TraesCS2D03G0726000	Triticum aestivum DNA repair protein RAD50-like (LOC123102504), mRNA
		TraesCS5A02G081400	TraesCS5A03G0206300	Triticum aestivum DNA repair protein RAD50-like (LOC123102504), mRNA
		TraesCS5B02G085000	TraesCS5B03G0213000	Triticum aestivum DNA repair protein RAD50-like (LOC123110672), mRNA
		TraesCS5D02G091200	TraesCS5D03G0218800	Triticum aestivum DNA repair protein RAD50-like (LOC123119676), mRNA
RCK=AtMER3	AT3G27730	TraesCS4A02G136200	TraesCS4A03G0293800	Triticum aestivum ATP-dependent DNA helicase MER3 homolog (LOC123085803), mRNA
		TraesCS4B02G168700	TraesCS4B03G0476400	Triticum aestivum ATP-dependent DNA helicase MER3 homolog (LOC123092201), mRNA
		TraesCS4D02G171000	TraesCS4D03G0425700	Triticum aestivum ATP-dependent DNA helicase MER3 homolog (LOC123085803), mRNA
SCC3	AT2G47980	TraesCS4A02G158700	TraesCS4A03G0366600	Triticum aestivum sister-chromatid cohesion protein 3-like (LOC123085987), mRNA
		TraesCS4D02G147700	TraesCS4D03G0306100	Triticum aestivum sister-chromatid cohesion protein 3-like (LOC123096901), mRNA
		TraesCSU02G181400	TraesCSU03G0252500	Triticum aestivum sister-chromatid cohesion protein 3-like (LOC123176089), mRNA
SDS	AT1G14750	TraesCS4D02G239200	TraesCS4D03G0576800	Triticum aestivum cyclin-SDS-like (LOC123098187), mRNA
		TraesCS4D02G248700	TraesCS4D03G0597000	Triticum aestivum cyclin-SDS-like (LOC123100153), mRNA
		TraesCS4A02G062400	TraesCS4A03G0123700	Triticum aestivum cyclin-SDS-like (LOC123081752), mRNA
		TraesCS4B02G239200	TraesCS4B03G0652400	Triticum aestivum cyclin-SDS-like (LOC123095049), mRNA
SHOC1	AT5G52290	T. aestivum ortholog not found	T. aestivum ortholog not found	NA
SMC3=TTN7	AT5G62410	TraesCS1A02G428700	TraesCS1A03G1043200	Triticum aestivum structural maintenance of chromosomes protein 3-like (LOC123070277), mRNA
		TraesCS1B02G463400	TraesCS1B03G1241900	Triticum aestivum structural maintenance of chromosomes protein 3-like (LOC123149102), mRNA
		TraesCS1D02G438000	TraesCS1D03G1005800	Triticum aestivum structural maintenance of chromosomes protein 3-like (LOC123183325), mRNA
		TraesCS2A02G457500	TraesCS2A03G1080600	Triticum aestivum structural maintenance of chromosomes protein 3-like (LOC123186087), mRNA
		TraesCS2B02G479900	TraesCS2B03G1212700	Triticum aestivum structural maintenance of chromosomes protein 3-like (LOC123042078), mRNA
		TraesCS2D02G458200	TraesCS2D03G1023100	Triticum aestivum structural maintenance of chromosomes protein 3-like (LOC123042078), mRNA
SPO11-2	AT2G27170	TraesCS7A02G300300	TraesCS7A03G0740200	Triticum aestivum meiotic recombination protein SPO11-2-like (LOC123165214), mRNA
		TraesCS7B02G201200	TraesCS7B03G0570200	Triticum aestivum meiotic recombination protein SPO11-2-like (LOC123160176), mRNA
		TraesCS7D02G296000	TraesCS7D03G0707100	Triticum aestivum meiotic recombination protein SPO11-2-like (LOC123165214), mRNA
SWI1=DYAD	AT5G51330	TraesCS2A02G287700	TraesCS2A03G0718500	Triticum aestivum uncharacterized LOC123189094 (LOC123189094), mRNA
SYN2=AtRAD21.1	AT5G40840	TraesCS2A02G346600	TraesCS2A03G0848300	Triticum aestivum sister chromatid cohesion 1 protein 2-like (LOC123189591), mRNA
		TraesCS2B02G364900	TraesCS2B03G0937200	Triticum aestivum sister chromatid cohesion 1 protein 2-like (LOC123045830), mRNA
		TraesCS2D02G345300	TraesCS2D03G0790300	Triticum aestivum sister chromatid cohesion 1 protein 2-like (LOC123053718), mRNA
SYN3	AT3G59550	TraesCS5B02G303500	TraesCS5B03G0775400	Triticum aestivum sister chromatid cohesion 1 protein 3-like (LOC123112722), mRNA
		TraesCS5B02G303600	TraesCS5B03G0775500	Triticum aestivum sister chromatid cohesion 1 protein 3-like (LOC123116569), mRNA
		TraesCS5D02G310000	TraesCS5D03G0703500	Triticum aestivum sister chromatid cohesion 1 protein 3-like (LOC123122201), mRNA
		TraesCS5D02G310100	TraesCS5D03G0703800	Triticum aestivum sister chromatid cohesion 1 protein 3-like (LOC123125176), mRNA
		TraesCS5A02G303200	TraesCS5A03G0738700	Triticum aestivum sister chromatid cohesion 1 protein 3-like (LOC123104425), mRNA
XRI1	AT5G48720	T. aestivum ortholog not found	T. aestivum ortholog not found	NA
ZYP1A	AT1G22260	T. aestivum ortholog not found	T. aestivum ortholog not found	NA
ZYP1B	AT1G22275	T. aestivum ortholog not found	T. aestivum ortholog not found	NA
