# Supplementary material for: Heat stress during male meiosis impairs cytoskeletal organization, spindle assembly and tapetum degeneration in wheat
Source: Front Plant Sci. 2024 Jan 8;14:1314021. doi: 10.3389/fpls.2023.1314021 (PMC10800805; doi:10.3389/fpls.2023.1314021)
Supplement: Supplementary file 8 [file Table_6.xlsx]

## Sheet: Munka1
Supplementary Table 6. Studied wheat orthologs of Arabidopsis genes with function in spindle assembly				*Although the Ensemble Plants search did not result in any wheat Mozart-1 paralogue of AT1G73790 or AT4G09550 genes mentioned by Yamada and Goshima (2017), we identified three Mozart-1 (PF12554) domain-containing DEGs in the wheat genome using the Ensemble Plants and PFAM databases.
				** identified using our functional annotation using BLAST search in Blast2GO program
	Arabidopsis thaliana genes (Yamada and Goshima, 2017)		Triticum aestivum orthologous genes
Function	Gene name	TAIR ID	IWGSC RefSeq 1.1 ID	IWGSC RefSeq 2.1 ID	BLAST functional annotation
Kinase/ phosphatase/ signalling	Cdk1	AT3G48750	TraesCS4B02G353600	TraesCS4B03G0918500	Triticum aestivum cyclin-dependent kinase A-1-like (LOC123093815), mRNA
			TraesCS5A02G521700	TraesCS5A03G1219100	Triticum aestivum cyclin-dependent kinase A-1 (LOC543228), mRNA
			TraesCS6A02G078200	TraesCS6A03G0178600	Triticum aestivum cyclin-dependent kinase A-2 (LOC543229), mRNA
			TraesCS6B02G105100	TraesCS6B03G0251900	Triticum aestivum cyclin-dependent kinase A-2-like (LOC123135954), mRNA
			TraesCS4D02G347600	TraesCS4D03G0806900	Triticum aestivum cyclin-dependent kinase A-1 (LOC123099045), mRNA
	Aurora kinase	AT4G32830/AT2G25880	TraesCS3A02G107900	TraesCS3A03G0236000	Triticum aestivum serine/threonine-protein kinase Aurora-2-like (LOC123060377), mRNA
		ataur1/ataur2	TraesCS3B02G126500	TraesCS3B03G0296700	Triticum aestivum serine/threonine-protein kinase Aurora-2-like (LOC123068906), mRNA
			TraesCS3D02G109700	TraesCS3D03G0226100	Triticum aestivum serine/threonine-protein kinase Aurora-2 (LOC123077434), mRNA
		AT2G45490/ataur3	TraesCS1A02G314000	TraesCS1A03G0779800	Triticum aestivum serine/threonine-protein kinase Aurora-3-like (LOC123061066), transcript variant X1, mRNA
			TraesCS1B02G326100	TraesCS1B03G0894300	Triticum aestivum serine/threonine-protein kinase Aurora-3-like (LOC123138152), transcript variant X4, mRNA
			TraesCS1D02G314400	TraesCS1D03G0746400	Triticum aestivum serine/threonine-protein kinase Aurora-3-like (LOC123182485), transcript variant X6, mRNA
			TraesCS5A02G401900	TraesCS5A03G0956300	Triticum aestivum serine/threonine-protein kinase Aurora-3-like (LOC123105132), transcript variant X3, mRNA
			TraesCS5B02G406600	TraesCS5B03G1004700	Triticum aestivum serine/threonine-protein kinase Aurora-3-like (LOC123113424), transcript variant X2, mRNA
			TraesCS5D02G412100	TraesCS5D03G0911700	Triticum aestivum serine/threonine-protein kinase Aurora-3-like (LOC123122938), transcript variant X2, mRNA
	Haspin	AT1G09450	TraesCS2B02G174700	TraesCS2B03G0426400	Triticum aestivum serine/threonine-protein kinase haspin homolog (LOC123044046), mRNA
			TraesCS2D02G154700	TraesCS2D03G0324100	Triticum aestivum serine/threonine-protein kinase haspin homolog (LOC123051925), mRNA
			TraesCS1A02G413000	TraesCS1A03G1008600	Triticum aestivum GTP-binding nuclear protein Ran-2 (LOC542944), mRNA
	Ran	AT5G20010	TraesCS1B02G443100	TraesCS1B03G1190200	Triticum aestivum GTP-binding nuclear protein Ran-2 (LOC123147656), mRNA
			TraesCS1D02G420600	TraesCS1D03G0971200	Triticum aestivum GTP-binding nuclear protein Ran-2 (LOC123183217), mRNA
	RCC1	AT5G63860	TraesCS2A02G306400	TraesCS2A03G0763000	Triticum aestivum ultraviolet-B receptor UVR8-like (LOC123189260), mRNA
			TraesCS2B02G323100	TraesCS2B03G0841900	Triticum aestivum ultraviolet-B receptor UVR8-like (LOC123045505), mRNA
			TraesCS2D02G304900	TraesCS2D03G0703800	Triticum aestivum ultraviolet-B receptor UVR8-like (LOC123053357), mRNA
			TraesCS6A02G153100	TraesCS6A03G0369000	Triticum aestivum ultraviolet-B receptor UVR8-like (LOC123132524), mRNA
			TraesCS6B02G180900	TraesCS6B03G0460100	Triticum aestivum ultraviolet-B receptor UVR8-like (LOC123139104), mRNA
			TraesCS6D02G142500	TraesCS6D03G0319600	Triticum aestivum ultraviolet-B receptor UVR8-like (LOC123144110), mRNA
	RanGAP	AT3G63130, AT5G19320	T. aestivum ortholog not found	T. aestivum ortholog not found	NA
	PP2A	AT1G69960	TraesCS6A02G183700	TraesCS6A03G0459300	Triticum aestivum serine/threonine-protein phosphatase PP2A-3 catalytic subunit (LOC123127303), mRNA
			TraesCS6B02G213200	TraesCS6B03G0570700	Triticum aestivum serine/threonine-protein phosphatase PP2A-3 catalytic subunit (LOC123136978), mRNA
			TraesCS6D02G171400	TraesCS6D03G0384500	Triticum aestivum serine/threonine-protein phosphatase PP2A-3 catalytic subunit (LOC123127303), mRNA
			TraesCS7A02G364400	TraesCS7A03G0890200	Triticum aestivum serine/threonine-protein phosphatase PP2A-1 catalytic subunit-like (LOC123148061), misc_RNA
			TraesCS7B02G263500	TraesCS7B03G0724400	Triticum aestivum serine/threonine-protein phosphatase PP2A-1 catalytic subunit-like (LOC123159974), mRNA
			TraesCS7D02G358600	TraesCS7D03G0847100	Triticum aestivum serine/threonine-protein phosphatase PP2A-1 catalytic subunit (LOC123170206), mRNA
	Endosulfine	AT1G69510	TraesCS3A02G168900	TraesCS3A03G0396800	Triticum aestivum uncharacterized LOC123060912 (LOC123060912), transcript variant X2, mRNA
			TraesCS3B02G197500	TraesCS3B03G0481200	Triticum aestivum uncharacterized LOC123069503 (LOC123069503), transcript variant X2, mRNA
			TraesCS3D02G172800	TraesCS3D03G0377500	Triticum aestivum uncharacterized LOC123077997 (LOC123077997), mRNA
	PP1	AT2G29400	TraesCS4A02G315000	TraesCS4A03G0786200	Triticum aestivum serine/threonine-protein phosphatase PP1-like (LOC123087447), mRNA
			TraesCS5B02G565000	TraesCS5B03G1367500	Triticum aestivum serine/threonine-protein phosphatase PP1-like (LOC123114478), mRNA
	PP6	AT3G19980	TraesCS1A02G373300	TraesCS1A03G0906100	Triticum aestivum phytochrome-associated serine/threonine-protein phosphatase-like (LOC123066352), mRNA
			TraesCS1B02G393500	TraesCS1B03G1064400	Triticum aestivum phytochrome-associated serine/threonine-protein phosphatase-like (LOC123066352), mRNA
			TraesCS1D02G380200	TraesCS1D03G0884300	Triticum aestivum phytochrome-associated serine/threonine-protein phosphatase-like (LOC123182925), mRNA
			TraesCS3A02G261200	TraesCS3A03G0665800	Triticum aestivum phytochrome-associated serine/threonine-protein phosphatase (LOC123061823), mRNA
			TraesCS3B02G294200	TraesCS3B03G0759800	Triticum aestivum phytochrome-associated serine/threonine-protein phosphatase (LOC123070513), mRNA
			TraesCS3D02G261300	TraesCS3D03G0608400	Triticum aestivum phytochrome-associated serine/threonine-protein phosphatase (LOC123078926), mRNA
Tubulin monomers	α-Tubulin		TraesCS1A02G020500**	TraesCS1A03G0046300**	Triticum aestivum tubulin alpha chain (LOC123064212), mRNA
			TraesCS1A02G350200**	TraesCS1A03G0858500**	Triticum aestivum tubulin alpha chain (LOC123064212), mRNA
			TraesCS1B02G364500**	TraesCS1B03G0994700**	Triticum aestivum tubulin alpha chain (LOC123141536), transcript variant X1, mRNA
			TraesCS1D02G353100**	TraesCS1D03G0830200**	Triticum aestivum tubulin alpha chain-like (TUBA), mRNA
			TraesCS2A02G185500**	TraesCS2A03G0385200**	Triticum aestivum tubulin alpha-1 chain (LOC100049054), mRNA
			TraesCS2B02G221800**	TraesCS2B03G0535200**	Triticum aestivum tubulin alpha-1 chain (LOC123044457), mRNA
			TraesCS2D02G202200**	TraesCS2D03G0422600**	Triticum aestivum tubulin alpha-1 chain (LOC100049039), mRNA
			TraesCS5D02G417700**	TraesCS5D03G0921200**	Triticum aestivum tubulin alpha-1 chain-like (LOC123122988), mRNA
			TraesCS4A02G065700**	TraesCS4A03G0131300**	Triticum aestivum tubulin alpha-2 chain (LOC123085153), mRNA
			TraesCS4B02G243100**	TraesCS4B03G0662300**	Triticum aestivum tubulin alpha-2 chain-like (LOC123092948), mRNA
			TraesCS4D02G242700**	TraesCS4D03G0584700**	Triticum aestivum tubulin alpha-2 chain (LOC100049038), mRNA
			TraesCS5A02G407800**	TraesCS5A03G0967100**	Triticum aestivum tubulin alpha-2 chain-like (LOC123105185), mRNA
			TraesCS5B02G412700**	TraesCS5B03G1017400**	Triticum aestivum tubulin alpha-2 chain (LOC100049037), mRNA
			TraesCS4D02G057000**	TraesCS4D03G0105300**	Triticum aestivum tubulin alpha-3 chain (LOC100049036), mRNA
			TraesCS4A02G257800**	TraesCS4A03G0673100**	Triticum aestivum tubulin alpha-3 chain (LOC100049035), mRNA
			TraesCS4B02G056700**	TraesCS4B03G0123900**	Triticum aestivum tubulin alpha-3 chain (LOC123090935), mRNA
	β-Tubulin		TraesCS3B02G363500**	TraesCS3B03G0918900**	Triticum aestivum tubulin beta chain (LOC123071115), mRNA
			TraesCS1D02G258800**	TraesCS1D03G0624600**	Triticum aestivum tubulin beta-1 chain-like (LOC543257), mRNA
			TraesCS1A02G142700**	TraesCS1A03G0383400**	Triticum aestivum tubulin beta-1 chain-like (LOC123044488), transcript variant X17, mRNA
			TraesCS1A02G142800**	TraesCS1A03G0383500**	Triticum aestivum tubulin beta-1 chain-like (LOC123044488), transcript variant X21, mRNA
			TraesCS1A02G258800**	TraesCS1A03G0663000**	Triticum aestivum tubulin beta-1 chain-like (LOC123055669), mRNA
			TraesCS1A02G437700**	TraesCS1A03G1062300**	Triticum aestivum tubulin beta-1 chain-like (LOC123070672), transcript variant X8, mRNA
			TraesCS2A02G437800**	TraesCS2A03G1040100**	Triticum aestivum tubulin beta-1 chain-like (LOC123185977), mRNA
			TraesCS5A02G069700**	TraesCS5A03G0178200**	Triticum aestivum tubulin beta-1 chain-like (LOC123102397), transcript variant X3, mRNA
			TraesCS3A02G333300**	TraesCS3A03G0797100**	Triticum aestivum tubulin beta-2 chain (LOC123062345), mRNA
			TraesCS3D02G326900**	TraesCS3D03G0736600**	Triticum aestivum tubulin beta-2 chain-like (LOC543258), mRNA
			TraesCS4B02G366500**	TraesCS4B03G0946500**	Triticum aestivum tubulin beta-2 chain-like (LOC123093905), mRNA
			TraesCS5A02G534300**	TraesCS5A03G1247300**	Triticum aestivum tubulin beta-2 chain (LOC123106070), mRNA
			TraesCS5A02G069800**	TraesCS5A03G0178300**	Triticum aestivum tubulin beta-2 chain-like (LOC123102400), transcript variant X11, mRNA
			TraesCS6B02G169300**	TraesCS6B03G0432100**	Triticum aestivum tubulin beta-3 chain-like (LOC123136498), mRNA
			TraesCS6D02G130500**	TraesCS6D03G0289100**	Triticum aestivum tubulin beta-3 chain-like (LOC543473), mRNA
			TraesCS7A02G466600**	TraesCS7A03G1132200**	Triticum aestivum tubulin beta-3 chain-like (LOC123149111), mRNA
			TraesCS7D02G454200**	TraesCS7D03G1078700**	Triticum aestivum tubulin beta-3 chain-like (LOC123168888), mRNA
			TraesCS5A02G416400**	TraesCS5A03G0987200**	Triticum aestivum tubulin beta-4 chain-like (LOC123105255), mRNA
			TraesCS5B02G418700**	TraesCS5B03G1033300**	Triticum aestivum tubulin beta-4 chain (LOC123113513), mRNA
			TraesCS5D02G424100**	TraesCS5D03G0935000**	Triticum aestivum tubulin beta-4 chain-like (LOC543260), mRNA
			TraesCS1B02G320800**	TraesCS1B03G0879400**	Triticum aestivum tubulin beta-5 chain (LOC123137750), mRNA
			TraesCS1A02G309700**	TraesCS1A03G0768600**	Triticum aestivum tubulin beta-5 chain-like (LOC543261), mRNA
			TraesCS1D02G309200**	TraesCS1D03G0735500**	Triticum aestivum tubulin beta-5 chain (LOC123182447), mRNA
			TraesCS5A02G443500**	TraesCS5A03G1045100**	Triticum aestivum tubulin beta-6 chain-like (LOC123105434), transcript variant X6, mRNA
			TraesCS4A02G296600**	TraesCS4A03G0750600**	Triticum aestivum tubulin beta-8 chain (LOC123087340), mRNA
			TraesCS4B02G017100**	TraesCS4B03G0034900**	Triticum aestivum tubulin beta-8 chain (LOC543262), mRNA
			TraesCS4D02G015400**	TraesCS4D03G0024600**	Triticum aestivum tubulin beta-8 chain-like (LOC123095632), mRNA
Motor/ MAPs	Kin4/chromokinesin	AT5G60930	TraesCS2A02G202400	TraesCS2A03G0423700	Triticum aestivum kinesin-like protein KIN-4C (LOC123188235), transcript variant X2, mRNA
			TraesCS2D02G213200	TraesCS2D03G0446800	Triticum aestivum kinesin-like protein KIN-4C (LOC123052417), transcript variant X4, mRNA
	Kin5	AT2G28620	T. aestivum ortholog not found	T. aestivum ortholog not found	NA
	Kin7/CENP-E	AT3G10180	T. aestivum ortholog not found	T. aestivum ortholog not found	NA
	Kin8	AT1G18550	TraesCS3A02G214700	TraesCS3A03G0557500	Triticum aestivum kinesin-like protein KIN-8A (LOC123061414), mRNA
			TraesCS3B02G246600	TraesCS3B03G0644200	Triticum aestivum kinesin-like protein KIN-8A (LOC123070071), mRNA
			TraesCS3D02G218300	TraesCS3D03G0520600	Triticum aestivum kinesin-like protein KIN-8A (LOC123078526), mRNA
		AT3G49650	TraesCS5A02G407400	TraesCS5A03G0965700	Triticum aestivum kinesin-like protein KIN-8B (LOC123105178), mRNA
			TraesCS5B02G412300	TraesCS5B03G1016400	Triticum aestivum kinesin-like protein KIN-8B (LOC123113463), mRNA
			TraesCS5D02G417300	TraesCS5D03G0920300	Triticum aestivum kinesin-like protein KIN-8B (LOC123122985), mRNA
	Kin12/KIF15, POK2	AT3G19050	TraesCS5B02G072900	TraesCS5B03G0179800	Triticum aestivum kinesin-like protein KIN-12F (LOC123115749), mRNA
			TraesCS5B02G074200	TraesCS5B03G0184500	Triticum aestivum kinesin-like protein KIN-12F (LOC123110558), mRNA
			TraesCS5A02G067300	TraesCS5A03G0172400	Triticum aestivum kinesin-like protein KIN-12F (LOC123102379), transcript variant X1, mRNA
			TraesCS5D02G078500	TraesCS5D03G0187900	Triticum aestivum kinesin-like protein KIN-12F (LOC123119569), transcript variant X1, mRNA
	Kin13	AT3G16060	TraesCS3A02G229100	TraesCS3A03G0586200	Triticum aestivum kinesin-like protein KIN-13B (LOC123061536), mRNA
			TraesCS3B02G255500	TraesCS3B03G0666700	Triticum aestivum kinesin-like protein KIN-13B (LOC123070174), mRNA
			TraesCS3D02G227300	TraesCS3D03G0539400	Triticum aestivum kinesin-like protein KIN-13B (LOC123078608), mRNA
		AT3G16630	TraesCS1A02G095000	TraesCS1A03G0230500	Triticum aestivum kinesin-like protein KIN-13A (LOC123191561), transcript variant X2, misc_RNA
			TraesCS1B02G123200	TraesCS1B03G0335700	Triticum aestivum kinesin-like protein KIN-13A (LOC123113162), transcript variant X2, misc_RNA
			TraesCS1D02G104200	TraesCS1D03G0246500	Triticum aestivum kinesin-like protein KIN-13A (LOC123180553), transcript variant X2, misc_RNA
			TraesCS3A02G194100	TraesCS3A03G0476300	Triticum aestivum kinesin-like protein KIN-13A (LOC123061178), transcript variant X1, mRNA
			TraesCS3B02G223900	TraesCS3B03G0550300	Triticum aestivum kinesin-like protein KIN-13A (LOC123069787), mRNA
			TraesCS3D02G197700	TraesCS3D03G0439400	Triticum aestivum kinesin-like protein KIN-13A (LOC123078257), mRNA
	Kin14	AT4G21270	TraesCS2A02G480500	TraesCS2A03G1125000	Triticum aestivum kinesin-like protein KIN-14H (LOC123190555), mRNA
			TraesCS2B02G505400	TraesCS2B03G1270000	Triticum aestivum kinesin-like protein KIN-14H (LOC123046864), mRNA
			TraesCS2D02G479900	TraesCS2D03G1071100	Triticum aestivum kinesin-like protein KIN-14H (LOC123054704), mRNA
	DLC (LC8)	AT4G15930	TraesCS3B02G205000	TraesCS3B03G0497900	Triticum aestivum dynein light chain 1, cytoplasmic-like (LOC123069563), mRNA
	PRC1/MAP65/Ase1	AT3G60840	TraesCS1A02G378900	TraesCS1A03G0915600	Triticum aestivum 65-kDa microtubule-associated protein 3-like (LOC123066856), mRNA
			TraesCS1B02G400200	TraesCS1B03G1079400	Triticum aestivum 65-kDa microtubule-associated protein 3-like (LOC123097916), mRNA
			TraesCS1D02G386100	TraesCS1D03G0895000	Triticum aestivum 65-kDa microtubule-associated protein 3-like (LOC123175690), mRNA
			TraesCS3A02G264600	TraesCS3A03G0671300	Triticum aestivum 65-kDa microtubule-associated protein 3-like (LOC123061848), mRNA
			TraesCS3B02G297900	TraesCS3B03G0767200	Triticum aestivum 65-kDa microtubule-associated protein 3-like (LOC123070541), mRNA
			TraesCS3D02G264700	TraesCS3D03G0613500	Triticum aestivum 65-kDa microtubule-associated protein 3-like (LOC123078951), mRNA
	TPX2	AT1G03780	TraesCS2A02G233300	TraesCS2A03G0521300	Triticum aestivum protein TPX2-like (LOC123188533), transcript variant X2, mRNA
			TraesCS2B02G250000	TraesCS2B03G0607000	Triticum aestivum protein TPX2-like (LOC123044724), transcript variant X2, mRNA
			TraesCS2D02G232300	TraesCS2D03G0492800	Triticum aestivum protein TPX2-like (LOC123052583), mRNA
Microtubule severases	Katanin (p60)	AT1G80350	TraesCS3B02G299100	TraesCS3B03G0770700	Triticum aestivum katanin p60 ATPase-containing subunit A1 (LOC100127070), mRNA
			TraesCS3A02G265700	TraesCS3A03G0674900	Triticum aestivum katanin p60 ATPase-containing subunit A1-like (LOC123061859), mRNA
			TraesCS3D02G265900	TraesCS3D03G0615700	Triticum aestivum katanin p60 ATPase-containing subunit A1-like (LOC123078961), mRNA
			TraesCS6A02G311400**	TraesCS6A03G0813500**	Triticum aestivum katanin p60 ATPase-containing subunit A-like 1 (LOC123128413), mRNA
			TraesCS3A02G271900**	TraesCS3A03G0689700**	Triticum aestivum katanin p60 ATPase-containing subunit A-like 2 (LOC123061914), mRNA
			TraesCS3B02G305600**	TraesCS3B03G0785000**	Triticum aestivum katanin p60 ATPase-containing subunit A-like 2 (LOC123070603), transcript variant X2, mRNA
			TraesCS3B02G329000**	TraesCS3B03G0839600**	Triticum aestivum katanin p60 ATPase-containing subunit A-like 2 (LOC123070826), transcript variant X1, mRNA
			TraesCS3A02G294400**	TraesCS3A03G0732900**	Triticum aestivum katanin p60 ATPase-containing subunit A-like 2 (LOC123062097), mRNA
			TraesCS3D02G294200**	TraesCS3D03G0676600**	Triticum aestivum katanin p60 ATPase-containing subunit A-like 2 (LOC123079215), mRNA
	Katanin (p80)		TraesCS3A02G317500**	TraesCS3A03G0772200**	Triticum aestivum katanin p80 WD40 repeat-containing subunit B1 homolog KTN80.1-like (LOC123062245), transcript variant X2, mRNA
			TraesCS3B02G349000**	TraesCS3B03G0888900**	Triticum aestivum katanin p80 WD40 repeat-containing subunit B1 homolog KTN80.1-like (LOC123071001), transcript variant X3, mRNA
			TraesCS3D02G313800**	TraesCS3D03G0713500**	Triticum aestivum katanin p80 WD40 repeat-containing subunit B1 homolog KTN80.2-like (LOC123079374), transcript variant X3, mRNA
			TraesCS2B02G591600**	TraesCS2B03G1482400**	Triticum aestivum katanin p80 WD40 repeat-containing subunit B1 homolog KTN80.3-like (LOC123047407), mRNA
			TraesCS1D02G161300**	TraesCS1D03G0416300**	Triticum aestivum katanin p80 WD40 repeat-containing subunit B1 homolog KTN80.3-like (LOC123181162), transcript variant X1, mRNA
			TraesCS1A02G164300**	TraesCS1A03G0445700**	Triticum aestivum katanin p80 WD40 repeat-containing subunit B1 homolog KTN80.4-like (LOC123046882), transcript variant X1, mRNA
			TraesCS2D02G561900**	TraesCS2D03G1254300**	Triticum aestivum katanin p80 WD40 repeat-containing subunit B1 homolog KTN80.4-like (LOC123055210), mRNA
			TraesCS1B02G181100**	TraesCS1B03G0537700**	Triticum aestivum katanin p80 WD40 repeat-containing subunit B1 homolog KTN80.4-like (LOC123122330), transcript variant X1, mRNA
	Spastin		TraesCS4A02G422400**	TraesCS4A03G1045400**	Triticum aestivum spastin-like (LOC123088201), mRNA
			TraesCS7D02G060200**	TraesCS7D03G0136600**	Triticum aestivum spastin (LOC542929), mRNA
			TraesCS6B02G341600**	TraesCS6B03G0965400**	Triticum aestivum spastin-like (LOC123138283), transcript variant X1, mRNA
			TraesCS7A02G065800**	TraesCS7A03G0148100**	Triticum aestivum spastin-like (LOC123150034), transcript variant X1, mRNA
		AT5G46060*	TraesCS5A02G184000	TraesCS5A03G0486600	Triticum aestivum uncharacterized LOC123106962 (LOC123106962), mRNA
		AT5G46060*	TraesCS5D02G188800	TraesCS5D03G0449800	Triticum aestivum uncharacterized LOC123121278 (LOC123121278), transcript variant X1, mRNA
		AT5G46060*	TraesCS7A02G221900	TraesCS7A03G0515900	Triticum aestivum uncharacterized LOC123151103 (LOC123151103), mRNA
		AT5G46060*	TraesCS7D02G220500	TraesCS7D03G0491300	Triticum aestivum uncharacterized LOC123166609 (LOC123166609), mRNA
		AT5G46060*	TraesCS7B02G125800	TraesCS7B03G0326000	Triticum aestivum uncharacterized LOC123159771 (LOC123159771), mRNA
	Fidgetin	AT3G27120*	TraesCS5A02G109500	TraesCS5A03G0292900	Triticum aestivum ATPase family AAA domain-containing protein FIGL1-like (LOC123102791), transcript variant X1, mRNA
		AT3G27120*	TraesCS5B02G110300	TraesCS5B03G0284000	Triticum aestivum ATPase family AAA domain-containing protein FIGL1-like (LOC123110909), mRNA
		AT3G27120*	TraesCS5D02G123800	TraesCS5D03G0309300	Triticum aestivum ATPase family AAA domain-containing protein FIGL1-like (LOC123120020), transcript variant X1, mRNA
Nucleation	γ-Tubulin		TraesCS1B02G124800**	TraesCS1B03G0340300**	Triticum aestivum tubulin gamma-2 chain (LOC123113327), mRNA
			TraesCS1A02G099400**	TraesCS1A03G0242000**	Triticum aestivum tubulin gamma-2 chain-like (LOC123038203), mRNA
		AT3G61650, AT5G05620	TraesCS1A02G099400	TraesCS1A03G0242000	Triticum aestivum tubulin gamma-2 chain-like (LOC123038203), mRNA
			TraesCS1B02G124800	TraesCS1B03G0340300	Triticum aestivum tubulin gamma-2 chain (LOC123113327), mRNA
			TraesCS1D02G107300	TraesCS1D03G0253100	Triticum aestivum tubulin gamma-2 chain (LOC123180579), mRNA
	GCP2/3	AT5G17410	TraesCS2A02G356400	TraesCS2A03G0871800	Triticum aestivum gamma-tubulin complex component 2-like (LOC123189679), transcript variant X2, mRNA
			TraesCS2B02G375700	TraesCS2B03G0966300	Triticum aestivum gamma-tubulin complex component 2-like (LOC123045942), transcript variant X2, mRNA
			TraesCS2D02G355300	TraesCS2D03G0814700	Triticum aestivum gamma-tubulin complex component 2-like (LOC123055840), misc_RNA
		AT5G06680	TraesCS5A02G232100	TraesCS5A03G0589700	Triticum aestivum gamma-tubulin complex component 3-like (LOC123103918), mRNA
			TraesCS5B02G230400	TraesCS5B03G0605400	Triticum aestivum gamma-tubulin complex component 3-like (LOC123112152), mRNA
			TraesCS5D02G235900	TraesCS5D03G0547400	Triticum aestivum gamma-tubulin complex component 3-like (LOC123121662), mRNA
			TraesCS6A02G111800	TraesCS6A03G0263200	Triticum aestivum gamma-tubulin complex component 3-like (LOC123132195), transcript variant X3, misc_RNA
			TraesCS6B02G140000	TraesCS6B03G0352100	Triticum aestivum gamma-tubulin complex component 3-like (LOC123136225), transcript variant X2, mRNA
			TraesCS6D02G100700	TraesCS6D03G0217000	Triticum aestivum gamma-tubulin complex component 3-like (LOC123143729), transcript variant X6, mRNA
	GCP4/5/6	AT3G53760	TraesCS1A02G095200	TraesCS1A03G0230800	Triticum aestivum gamma-tubulin complex component 4-like (LOC123191584), mRNA
			TraesCS1B02G123000	TraesCS1B03G0335100	Triticum aestivum gamma-tubulin complex component 4-like (LOC123113125), mRNA
			TraesCS1D02G103700	TraesCS1D03G0244900	Triticum aestivum gamma-tubulin complex component 4-like (LOC123180547), mRNA
	NEDD1	AT5G05970	TraesCS5A02G171300	TraesCS5A03G0460500	Triticum aestivum protein NEDD1-like (LOC123103387), mRNA
			TraesCS5B02G168800	TraesCS5B03G0455400	Triticum aestivum protein NEDD1-like (LOC123111588), transcript variant X1, mRNA
			TraesCS5D02G176100	TraesCS5D03G0425800	Triticum aestivum protein NEDD1-like (LOC123120945), transcript variant X1, mRNA
	Mozart1	AT1G73790	T. aestivum ortholog not found	T. aestivum ortholog not found	NA
		AT4G09550	T. aestivum ortholog not found	T. aestivum ortholog not found	NA
			TraesCS1D02G245500*	TraesCS1D03G0595700	Triticum aestivum mitotic-spindle organizing protein 1A (LOC109783967), mRNA
			TraesCS5B02G500000*	TraesCS5B03G1212900	Triticum aestivum mitotic-spindle organizing protein 1B-like (LOC123114051), transcript variant X3, mRNA
			TraesCS5A02G486200*	TraesCS5A03G1140800	Triticum aestivum mitotic-spindle organizing protein 1B-like (LOC123105719), transcript variant X4, misc_RNA
	Augmin (8 subunits)	AT5G40740	TraesCS2A02G391400	TraesCS2A03G0944700	Triticum aestivum AUGMIN subunit 6-like (LOC123189968), mRNA
			TraesCS2B02G409900	TraesCS2B03G1043400	Triticum aestivum AUGMIN subunit 6-like (LOC123046206), mRNA
			TraesCS2D02G389700	TraesCS2D03G0886400	Triticum aestivum AUGMIN subunit 6-like (LOC123054082), mRNA
			TraesCS5A02G110600	TraesCS5A03G0296500	Triticum aestivum AUGMIN subunit 6-like (LOC123102803), transcript variant X2, mRNA
			TraesCS5B02G109200	TraesCS5B03G0280300	Triticum aestivum AUGMIN subunit 6-like (LOC123110902), transcript variant X2, mRNA
			TraesCS5D02G123400	TraesCS5D03G0307600	Triticum aestivum AUGMIN subunit 6-like (LOC123120017), transcript variant X1, mRNA
Microtubule plus end	ch-TOG/XMAP215	AT2G35630	TraesCS3A02G339900	TraesCS3A03G0812600	Triticum aestivum protein MOR1 (LOC123062412), transcript variant X4, mRNA
			TraesCS3B02G371500	TraesCS3A03G0812600	Triticum aestivum protein MOR1 (LOC123062412), transcript variant X4, mRNA
			TraesCS3D02G333400	TraesCS3D03G0748400	Triticum aestivum protein MOR1-like (LOC123079552), transcript variant X3, mRNA
	EB1	AT5G62500	TraesCS2A02G521300	TraesCS2A03G1211300	Triticum aestivum microtubule-associated protein RP/EB family member 1A-like (LOC123190825), mRNA
			TraesCS2B02G550600	TraesCS2B03G1381500	Triticum aestivum microtubule-associated protein RP/EB family member 1A-like (LOC123047167), transcript variant X1, mRNA
			TraesCS2D02G523000	TraesCS2D03G1166400	Triticum aestivum microtubule-associated protein RP/EB family member 1A-like (LOC123054974), transcript variant X2, mRNA
	CLASP	AT2G20190	TraesCS2B02G380500	TraesCS2A03G0886200	Triticum aestivum CLIP-associated protein-like (LOC123189729), transcript variant X1, mRNA
			TraesCS2D02G360000	TraesCS2B03G0976600	Triticum aestivum CLIP-associated protein-like (LOC123045982), transcript variant X1, mRNA
			TraesCS6A02G228500	TraesCS2D03G0825000	Triticum aestivum CLIP-associated protein-like (LOC123045982), transcript variant X2, mRNA
			TraesCS6D02G206600	TraesCS6B03G0743700	Triticum aestivum CLIP-associated protein-like (LOC123137474), transcript variant X2, mRNA
			TraesCSU02G084300	TraesCS6D03G0513600	Triticum aestivum CLIP-associated protein-like (LOC123144837), transcript variant X1, mRNA
Microtubule minus end	Msd1ASPM/SSX2IP	AT5G57410	TraesCS7A02G292000	TraesCS7A03G0707900	Triticum aestivum afadin- and alpha-actinin-binding protein-like (LOC123154914), transcript variant X1, mRNA
			TraesCS7B02G183000	TraesCS7B03G0509200	Triticum aestivum afadin- and alpha-actinin-binding protein-like (LOC123156851), transcript variant X2, mRNA
			TraesCS7D02G288000	TraesCS7D03G0670500	Triticum aestivum afadin- and alpha-actinin-binding protein-like (LOC123165005), transcript variant X4, mRNA
	ASPM	AT4G21820	TraesCS2B02G247100	TraesCS2B03G0597100	Triticum aestivum abnormal spindle-like microcephaly-associated protein homolog (LOC123044669), mRNA
			TraesCS2D02G227600	TraesCS2D03G0481400	Triticum aestivum abnormal spindle-like microcephaly-associated protein homolog (LOC123052543), transcript variant X3, mRNA
	CaM	AT2G27030	T. aestivum ortholog not found	T. aestivum ortholog not found	NA
	Microspherule	AT3G54350	TraesCS5B02G452800	TraesCS5B03G1119000	Triticum aestivum uncharacterized LOC123113780 (LOC123113780), mRNA
			TraesCS5A02G448100	TraesCS5A03G1057100	Triticum aestivum uncharacterized LOC123105477 (LOC123105477), mRNA
			TraesCS5D02G454900	TraesCS5D03G0996700	Triticum aestivum uncharacterized LOC123123263 (LOC123123263), mRNA
Chromosome	CAP-D2	AT3G57060	TraesCS2A02G129900	TraesCS2A03G0265900	Triticum aestivum condensin complex subunit 1-like (LOC123187647), mRNA
			TraesCS2B02G152100	TraesCS2B03G0368100	Triticum aestivum condensin complex subunit 1-like (LOC123043866), transcript variant X1, mRNA
			TraesCS2D02G132100	TraesCS2D03G0276100	Triticum aestivum condensin complex subunit 1-like (LOC123051738), mRNA
	SMC2	AT3G47460, AT5G62410	TraesCS3A02G391800	TraesCS3A03G0921000	Triticum aestivum structural maintenance of chromosomes protein 2-1-like (LOC123062811), mRNA
			TraesCS3B02G423800	TraesCS3B03G1044000	Triticum aestivum structural maintenance of chromosomes protein 2-1-like (LOC123071654), transcript variant X2, mRNA
			TraesCS3D02G384700	TraesCS3D03G0848300	Triticum aestivum structural maintenance of chromosomes protein 2-1-like (LOC123079995), mRNA
	CAP-H	AT2G32590	TraesCS3A02G202300	TraesCS3A03G0519500	Triticum aestivum condensin complex subunit 2-like (LOC123061286), transcript variant X1, mRNA
			TraesCS3B02G229800	TraesCS3B03G0584300	Triticum aestivum condensin complex subunit 2-like (LOC123069881), mRNA
			TraesCS3D02G205300	TraesCS3D03G0480700	Triticum aestivum condensin complex subunit 2-like (LOC123069881), mRNA
			TraesCS6A02G311200	TraesCS6A03G0813300	Triticum aestivum condensin complex subunit 2-like (LOC123128412), mRNA
			TraesCS6B02G341400	TraesCS6B03G0965200	Triticum aestivum condensin complex subunit 2-like (LOC123138282), transcript variant X2, mRNA
			TraesCS6D02G290500	TraesCS6D03G0687300	Triticum aestivum condensin complex subunit 2-like (LOC123145533), mRNA
	SMC4	AT5G48600	TraesCS1A02G314100	TraesCS1A03G0779900	Triticum aestivum structural maintenance of chromosomes protein 4-like (LOC123061104), mRNA
			TraesCS1B02G326400	TraesCS1B03G0895100	Triticum aestivum structural maintenance of chromosomes protein 4-like (LOC123138179), mRNA
			TraesCS1D02G314600	TraesCS1D03G0747100	Triticum aestivum structural maintenance of chromosomes protein 4-like (LOC123182487), mRNA
	CAP-G	AT5G37630	TraesCS7A02G204000	TraesCS7A03G0478100	Triticum aestivum condensin complex subunit 3-like (LOC123149833), mRNA
			TraesCS7B02G111000	TraesCS7B03G0292000	Triticum aestivum condensin complex subunit 3-like (LOC123157151), mRNA
	Topo II	AT3G23890	TraesCS1A02G260500	TraesCS1A03G0666900	Triticum aestivum DNA topoisomerase 2-like (LOC123056120), mRNA
			TraesCS1B02G271100	TraesCS1B03G0757400	Triticum aestivum DNA topoisomerase 2-like (LOC123133400), transcript variant X2, mRNA
			TraesCS1D02G260500	TraesCS1D03G0628900	Triticum aestivum DNA topoisomerase 2-like (LOC123182041), mRNA
			TraesCS5B02G062600	TraesCS5B03G0155900	Triticum aestivum DNA topoisomerase 2-like (LOC123110468), mRNA
			TraesCS5B02G062800	TraesCS5B03G0156800	Triticum aestivum DNA topoisomerase 2-like (LOC123115707), mRNA
			TraesCS5B02G062900	TraesCS5B03G0157000	Triticum aestivum DNA topoisomerase 2-like (LOC123120256), mRNA
			TraesCS5D02G064700	TraesCS5D03G0157700	Triticum aestivum DNA topoisomerase 2-like (LOC123110473), transcript variant X3, mRNA
			TraesCS5D02G064800	TraesCS5D03G0157800	Triticum aestivum DNA topoisomerase 2-like (LOC123115707), mRNA
			TraesCS6A02G268600	TraesCS6A03G0719400	Triticum aestivum DNA topoisomerase 2-like (LOC123128092), mRNA
			TraesCS6B02G295700	TraesCS6B03G0851600	Triticum aestivum DNA topoisomerase 2-like (LOC123137878), mRNA
			TraesCS6D02G246300	TraesCS6D03G0602900	Triticum aestivum DNA topoisomerase 2-like (LOC123145178), mRNA
			TraesCS7A02G157800	TraesCS7A03G0369500	Triticum aestivum DNA topoisomerase 2-like (LOC123145178), mRNA
			TraesCS7A02G157900	TraesCS7A03G0369400	Triticum aestivum DNA topoisomerase 2-like (LOC123120257), mRNA
	Rad21	AT5G16270	TraesCS2A02G311300	TraesCS2A03G0774200	Triticum aestivum uncharacterized LOC123189310 (LOC123189310), transcript variant X1, mRNA
			TraesCS3A02G397800	TraesCS3A03G0932700	Triticum aestivum uncharacterized LOC123062862 (LOC123062862), transcript variant X2, misc_RNA
			TraesCS3B02G429700	TraesCS3B03G1058600	Triticum aestivum uncharacterized LOC123071708 (LOC123071708), transcript variant X1, mRNA
	SCC3	AT2G47980	TraesCS3D02G391700	TraesCS3D03G0865500	Triticum aestivum sister chromatid cohesion 1 protein 4-like (LOC123080054), transcript variant X1, mRNA
			TraesCS4A02G158700	TraesCS4A03G0366600	Triticum aestivum sister-chromatid cohesion protein 3-like (LOC123085987), mRNA
			TraesCS4D02G147700	TraesCS4D03G0306100	Triticum aestivum sister-chromatid cohesion protein 3-like (LOC123096901), mRNA
			TraesCSU02G181400	TraesCSU03G0252500	Triticum aestivum sister-chromatid cohesion protein 3-like (LOC123176089), transcript variant X2, mRNA
	SMC1	AT3G54670	TraesCS7A02G295800	TraesCS7A03G0724900	Triticum aestivum structural maintenance of chromosomes protein 1-like (LOC123147068), mRNA
			TraesCS7B02G185100	TraesCS7B03G0520300	Triticum aestivum structural maintenance of chromosomes protein 1-like (LOC123161854), mRNA
			TraesCS7D02G289400	TraesCS7D03G0678700	Triticum aestivum structural maintenance of chromosomes protein 1-like (LOC123167096), mRNA
	SMC3	AT2G27170	TraesCS1A02G428700	TraesCS1A03G1043200	Triticum aestivum structural maintenance of chromosomes protein 3-like (LOC123070277), transcript variant X2, mRNA
			TraesCS1B02G463400	TraesCS1B03G1241900	Triticum aestivum structural maintenance of chromosomes protein 3-like (LOC123149102), transcript variant X3, mRNA
			TraesCS1D02G438000	TraesCS1D03G1005800	Triticum aestivum structural maintenance of chromosomes protein 3-like (LOC123183325), transcript variant X3, mRNA
			TraesCS2A02G457500	TraesCS2A03G1080600	Triticum aestivum structural maintenance of chromosomes protein 3-like (LOC123186087), transcript variant X3, mRNA
			TraesCS2B02G479900	TraesCS2B03G1212700	Triticum aestivum structural maintenance of chromosomes protein 3-like (LOC123042078), mRNA
			TraesCS2D02G458200	TraesCS2D03G1023100	Triticum aestivum structural maintenance of chromosomes protein 3-like (LOC123042078), mRNA
	SCC2	AT5G15540	TraesCS2A02G260400	TraesCS2A03G0640800	Triticum aestivum sister chromatid cohesion protein SCC2-like (LOC123052958), mRNA
			TraesCS2B02G281600	TraesCS2B03G0729700	Triticum aestivum sister chromatid cohesion protein SCC2-like (LOC123045123), mRNA
			TraesCS2D02G263300	TraesCS2D03G0607200	Triticum aestivum sister chromatid cohesion protein SCC2-like (LOC123052958), mRNA
	SCC4	AT5G51340	TraesCS2A02G274200	TraesCS2A03G0679200	Triticum aestivum sister chromatid cohesion protein SCC4-like (LOC123045231), transcript variant X2, mRNA
			TraesCS2B02G292400	TraesCS2B03G0761900	Triticum aestivum sister chromatid cohesion protein SCC4-like (LOC123045231), transcript variant X1, mRNA
			TraesCS2D02G274000	TraesCS2D03G0634400	Triticum aestivum sister chromatid cohesion protein SCC4-like (LOC123053066), mRNA
	Eco1	AT4G31400	TraesCS2A02G355100	TraesCS2A03G0869100	Triticum aestivum protein CHROMOSOME TRANSMISSION FIDELITY 7-like (LOC123185672), mRNA
			TraesCS2B02G373200	TraesCS2B03G0959500	Triticum aestivum protein CHROMOSOME TRANSMISSION FIDELITY 7-like (LOC123045920), mRNA
			TraesCS2D02G353200	TraesCS2D03G0808100	Triticum aestivum protein CHROMOSOME TRANSMISSION FIDELITY 7-like (LOC123053785), mRNA
	Wapl	AT1G11060	TraesCS1A02G171100	TraesCS1A03G0461600	Triticum aestivum wings apart-like protein 2 (LOC123047433), transcript variant X4, mRNA
			TraesCS1B02G186200	TraesCS1B03G0549000	Triticum aestivum wings apart-like protein 2 (LOC123122722), transcript variant X4, mRNA
			TraesCS1D02G168800	TraesCS1D03G0433600	Triticum aestivum wings apart-like protein 2 (LOC123181245), transcript variant X3, mRNA
	PDS5	AT5G47690	TraesCS2A02G517400	TraesCS2A03G1202300	Triticum aestivum sister chromatid cohesion protein PDS5 homolog B-B-like (LOC123186373), mRNA
			TraesCS7A02G215200	TraesCS7A03G0501000	Triticum aestivum sister chromatid cohesion protein PDS5 homolog A-like (LOC123150214), transcript variant X5, mRNA
			TraesCS7B02G122400	TraesCS7B03G0317600	Triticum aestivum sister chromatid cohesion protein PDS5 homolog A-like (LOC123156959), transcript variant X5, mRNA
			TraesCS7D02G217100	TraesCS7D03G0483800	Triticum aestivum sister chromatid cohesion protein PDS5 homolog A-like (LOC123164575), mRNA
	HP1	AT5G17690	T. aestivum ortholog not found	T. aestivum ortholog not found	NA
	Sgo1	AT3G10440, AT5G04320	T. aestivum ortholog not found	T. aestivum ortholog not found	NA
	Borealin	AT4G39630	T. aestivum ortholog not found	T. aestivum ortholog not found	NA
	INCENP	AT5G55820	T. aestivum ortholog not found	T. aestivum ortholog not found	NA
	Mis18BP1	AT5G02520	T. aestivum ortholog not found	T. aestivum ortholog not found	NA
	CENP-A	AT1G01370	TraesCS1A02G306400	TraesCS1A03G0761600	Triticum aestivum histone H3-like (LOC123060483), mRNA
			TraesCS1A02G306500	TraesCS1A03G0761800	Triticum aestivum putative histone H3.3-like type 3 (LOC123060493), mRNA
			TraesCS1B02G317200	TraesCS1B03G0870200	Triticum aestivum histone H3-like (LOC123137515), mRNA
			TraesCS1B02G317300	TraesCS1B03G0870600	Triticum aestivum putative histone H3.3-like type 3 (LOC123094514), mRNA
			TraesCS1B02G317400	TraesCS1B03G0871100	Triticum aestivum histone H3-like (LOC123137526), mRNA
			TraesCS1D02G306100	TraesCS1D03G0729200	Triticum aestivum histone H3-like (LOC123182416), transcript variant X1, mRNA
	CENP-C	AT1G15660	TraesCS3A02G223100	TraesCS3A03G0580300	Triticum aestivum centromere protein C-like (LOC123061503), transcript variant X2, mRNA
			TraesCS3B02G252200	TraesCS3B03G0657900	Triticum aestivum centromere protein C (LOC543165), transcript variant X2, mRNA
			TraesCS3D02G230800	TraesCS3D03G0533700	Triticum aestivum centromere protein C-like (LOC123078576), transcript variant X1, mRNA
	CENP-S	AT5G50930	TraesCS2A02G287800	TraesCS2A03G0718600	Triticum aestivum protein MHF1 homolog (LOC123185443), mRNA
			TraesCS2B02G304500	TraesCS2B03G0796300	Triticum aestivum protein MHF1 homolog (LOC123041353), mRNA
			TraesCS2D02G286100	TraesCS2D03G0664300	Triticum aestivum protein MHF1 homolog (LOC123053179), mRNA
	CENP-X	AT1G78790	TraesCS2A02G324100	TraesCS2A03G0833800	Triticum aestivum protein MHF2 homolog (LOC123185624), mRNA
			TraesCS2B02G358000	TraesCS2B03G0923400	Triticum aestivum protein MHF2 homolog (LOC123041545), mRNA
			TraesCS2D02G338800	TraesCS2D03G0777200	Triticum aestivum protein MHF2 homolog (LOC123053664), mRNA
Kinetochore/ centromere	CENP-O	AT5G10710	T. aestivum ortholog not found	T. aestivum ortholog not found	NA
	Mis12	AT5G35520	TraesCS6A02G227100	TraesCS6A03G0624300	Triticum aestivum protein MIS12 homolog (LOC123127754), mRNA
			TraesCS6B02G254600	TraesCS6B03G0749100	Triticum aestivum protein MIS12 homolog (LOC123137494), transcript variant X1, mRNA
			TraesCS6D02G207900	TraesCS6D03G0516200	Triticum aestivum protein MIS12 homolog (LOC123141534), transcript variant X1, mRNA
			TraesCS7A02G516100	TraesCS7A03G1254000	Triticum aestivum protein MIS12 homolog (LOC123149531), transcript variant X6, mRNA
			TraesCS7B02G432500	TraesCS7B03G1173700	Triticum aestivum protein MIS12 homolog (LOC123160384), transcript variant X3, mRNA
			TraesCS7D02G506400	TraesCS7D03G1198200	Triticum aestivum protein MIS12 homolog (LOC123166357), transcript variant X4, mRNA
	Dsn1/Mis13	AT3G27520	T. aestivum ortholog not found	T. aestivum ortholog not found	NA
	Nnf1	AT4G19350	TraesCS5A02G372300	TraesCS5A03G0894500	Triticum aestivum uncharacterized LOC123104891 (LOC123104891), mRNA
			TraesCS5B02G374400	TraesCS5B03G0940800	Triticum aestivum uncharacterized LOC123113179 (LOC123113179), mRNA
			TraesCS5D02G381800	TraesCS5D03G0856700	Triticum aestivum uncharacterized LOC123122705 (LOC123122705), mRNA
	KNL1	AT2G04235	TraesCS7A02G380200	TraesCS7A03G0923700	Triticum aestivum uncharacterized LOC123148227 (LOC123148227), mRNA
			TraesCS7B02G282200	TraesCS7B03G0769600	Triticum aestivum uncharacterized LOC123156058 (LOC123156058), mRNA
			TraesCS7D02G376700	TraesCS7D03G0886000	Triticum aestivum uncharacterized LOC123171153 (LOC123171153), mRNA
	Ndc80	AT3G54630	TraesCS5A02G482600	TraesCS5A03G1134000	Triticum aestivum kinetochore protein NDC80 homolog (LOC123105689), mRNA
			TraesCS5A02G487800	TraesCS5A03G1144400	Triticum aestivum kinetochore protein NDC80 homolog (LOC123105731), mRNA
			TraesCS5D02G496100	TraesCS5D03G1087100	Triticum aestivum kinetochore protein NDC80 homolog (LOC123123509), mRNA
			TraesCS5D02G502700	TraesCS5D03G1100200	Triticum aestivum kinetochore protein NDC80 homolog (LOC123123558), mRNA
			TraesCS5B02G495700	TraesCS5B03G1204400	Triticum aestivum kinetochore protein NDC80 homolog (LOC123114018), mRNA
	Nuf2	AT1G61000	TraesCS6A02G098700	TraesCS6A03G0225900	Triticum aestivum kinetochore protein NUF2 homolog (LOC123132088), mRNA
			TraesCS6A02G117300	TraesCS6A03G0276800	Triticum aestivum kinetochore protein NUF2 homolog (LOC123132239), transcript variant X2, mRNA
			TraesCS6B02G126900	TraesCS6B03G0315000	Triticum aestivum kinetochore protein NUF2 homolog (LOC123136115), mRNA
			TraesCS6B02G145100	TraesCS6B03G0365300	Triticum aestivum kinetochore protein NUF2 homolog (LOC123136282), transcript variant X2, mRNA
			TraesCS6D02G083900	TraesCS6D03G0183700	Triticum aestivum kinetochore protein NUF2 homolog (LOC123143625), mRNA
			TraesCS6D02G106900	TraesCS6D03G0230200	Triticum aestivum kinetochore protein NUF2 homolog (LOC123143787), transcript variant X3, mRNA
	Spc24	AT3G08880, AT5G01570	T. aestivum ortholog not found	T. aestivum ortholog not found	NA
	Spc25	AT3G48210	TraesCS1B02G037800	TraesCS1B03G0075500	Triticum aestivum kinetochore protein SPC25 homolog (LOC123104234), transcript variant X2, mRNA
			TraesCS1D02G031600	TraesCS1D03G0059900	Triticum aestivum kinetochore protein SPC25 homolog (LOC123179958), mRNA
			TraesCS3B02G599500	TraesCS3B03G1497400	Triticum aestivum kinetochore protein SPC25 homolog (LOC123072848), mRNA
			TraesCS3D02G535200	TraesCS3D03G1182200	Triticum aestivum kinetochore protein SPC25 homolog (LOC123075950), mRNA
			TraesCS3A02G529800	TraesCS3A03G1252400	Triticum aestivum kinetochore protein SPC25 homolog (LOC123059679), transcript variant X2, mRNA
	Ska1	AT3G60660	TraesCS2A02G231300	TraesCS2A03G0514800	Triticum aestivum spindle and kinetochore-associated protein 1 homolog (LOC123188519), transcript variant X2, mRNA
			TraesCS2B02G256100	TraesCS2B03G0638000	Triticum aestivum spindle and kinetochore-associated protein 1 homolog (LOC123044825), transcript variant X1, mRNA
			TraesCS2D02G236900	TraesCS2D03G0513200	Triticum aestivum spindle and kinetochore-associated protein 1 homolog (LOC123188519), mRNA
	Ska2	AT2G24970	T. aestivum ortholog not found	T. aestivum ortholog not found
	Ska3	AT5G06590	TraesCS5D02G031900	TraesCS5D03G0079500	Triticum aestivum uncharacterized LOC123119222 (LOC123119222), mRNA
			TraesCS5D02G032200	TraesCS5D03G0080500	Triticum aestivum uncharacterized LOC123119225 (LOC123119225), mRNA
			TraesCS5A02G025500	TraesCS5A03G0062100	Triticum aestivum uncharacterized LOC123102070 (LOC123102070), mRNA
			TraesCS5B02G023200	TraesCS5B03G0053900	Triticum aestivum uncharacterized LOC123110176 (LOC123110176), mRNA
Spindle assembly checkpoint (SAC)	Mad1	AT5G49880	T. aestivum ortholog not found	T. aestivum ortholog not found	NA
			TraesCS1A02G307900**	TraesCS1A03G0764500**	Triticum aestivum spindle assembly checkpoint component MAD1-like (LOC123060560), transcript variant X5, mRNA
			TraesCS1A02G308000**	TraesCS1A03G0764600**	Triticum aestivum spindle assembly checkpoint component MAD1-like (LOC123060560), transcript variant X6, mRNA
			TraesCS3D02G380600**	TraesCS3D03G0838700**	Triticum aestivum mitotic spindle checkpoint protein MAD1-like (LOC123079959), mRNA
			TraesCS3D02G380700**	TraesCS3D03G0838800**	Triticum aestivum mitotic spindle checkpoint protein MAD1-like (LOC123079959), mRNA
	Mad2	AT3G25980	TraesCS2A02G320000	TraesCS2A03G0843800	Triticum aestivum mitotic spindle checkpoint protein MAD2 (LOC123189576), mRNA
			TraesCS2B02G363300	TraesCS2B03G0933700	Triticum aestivum mitotic spindle checkpoint protein MAD2-like (LOC123045815), mRNA
			TraesCS2D02G343300	TraesCS2D03G0786200	Triticum aestivum mitotic spindle checkpoint protein MAD2-like (LOC123053697), mRNA
	Mad3 /BubR1	AT2G33560	TraesCS6A02G168100	TraesCS6A03G0412600	Triticum aestivum mitotic spindle checkpoint protein BUBR1-like (LOC123130525), mRNA
			TraesCS6B02G195800	TraesCS6B03G0502300	Triticum aestivum mitotic spindle checkpoint protein BUBR1-like (LOC123136767), mRNA
			TraesCS6D02G157200	TraesCS6D03G0350800	Triticum aestivum mitotic spindle checkpoint protein BUBR1-like (LOC123144253), mRNA
		AT5G05510	TraesCS5A02G142400	TraesCS5A03G0396500	Triticum aestivum probable inactive serine/threonine-protein kinase bub1 (LOC123103122), mRNA
			TraesCS5B02G141100	TraesCS5B03G0391800	Triticum aestivum probable inactive serine/threonine-protein kinase bub1 (LOC123111313), mRNA
			TraesCS5D02G149700	TraesCS5D03G0372300	Triticum aestivum probable inactive serine/threonine-protein kinase bub1 (LOC123120419), mRNA
			TraesCSU02G188700	TraesCSU03G0273700	Triticum aestivum probable inactive serine/threonine-protein kinase bub1 (LOC123111313), mRNA
	Bub1	AT2G20635	TraesCS2A02G226000	TraesCS2A03G0489900	Triticum aestivum mitotic checkpoint serine/threonine-protein kinase BUB1-like (LOC123188466), transcript variant X2, mRNA
			TraesCS2B02G249400	TraesCS2B03G0605100	Triticum aestivum mitotic checkpoint serine/threonine-protein kinase BUB1-like (LOC123044713), mRNA
	Bub3	AT3G19590, AT1G49910	TraesCS4A02G058600	TraesCS4A03G0114500	Triticum aestivum mitotic checkpoint protein BUB3.2-like (LOC123085083), transcript variant X2, mRNA
			TraesCS4B02G246100	TraesCS4B03G0667400	Triticum aestivum mitotic checkpoint protein BUB3.2-like (LOC123092974), mRNA
			TraesCS4D02G245500	TraesCS4D03G0590500	Triticum aestivum mitotic checkpoint protein BUB3.2-like (LOC123098245), mRNA
	Mps1	AT1G77720	TraesCS4A02G271800	TraesCS4A03G0704700	Triticum aestivum serine/threonine-protein kinase MPS1-like (LOC123095824), mRNA
			TraesCS4B02G042200	TraesCS4B03G0090400	Triticum aestivum serine/threonine-protein kinase MPS1-like (LOC123090815), transcript variant X1, mRNA
			TraesCS4D02G039400	TraesCS4D03G0065500	Triticum aestivum serine/threonine-protein kinase MPS1-like (LOC123095824), mRNA
	Tpr	AT1G79280	TraesCS6A02G309600	TraesCS6A03G0810000	Triticum aestivum nuclear-pore anchor-like (LOC123128400), transcript variant X1, mRNA
			TraesCS6B02G339400	TraesCS6B03G0960600	Triticum aestivum nuclear-pore anchor-like (LOC123138268), transcript variant X2, mRNA
			TraesCS6D02G289000	TraesCS6D03G0684800	Triticum aestivum nuclear-pore anchor-like (LOC123145520), transcript variant X2, mRNA
	Cdc20	AT4G33270,AT4G33260	TraesCS2A02G440000	TraesCS2A03G1044300	Triticum aestivum cell division cycle 20.2, cofactor of APC complex-like (LOC123190301), mRNA
			TraesCS2B02G461400	TraesCS2B03G1168300	Triticum aestivum cell division cycle 20.2, cofactor of APC complex-like (LOC123046569), mRNA
			TraesCS2D02G438800	TraesCS2D03G0984000	Triticum aestivum cell division cycle 20.2, cofactor of APC complex-like (LOC123054432), mRNA
			TraesCS5A02G197800	TraesCS5A03G0492900	Triticum aestivum cell division cycle 20.2, cofactor of APC complex-like (LOC123103539), mRNA
			TraesCS5A02G272600	TraesCS5A03G0671300	Triticum aestivum cell division cycle 20.2, cofactor of APC complex-like (LOC123104221), transcript variant X2, mRNA
			TraesCS5B02G185900	TraesCS5B03G0495400	Triticum aestivum cell division cycle 20.2, cofactor of APC complex-like (LOC123111754), mRNA
			TraesCS5B02G272800	TraesCS5B03G0710700	Triticum aestivum cell division cycle 20.2, cofactor of APC complex-like (LOC123112471), mRNA
			TraesCS5D02G193100	TraesCS5D03G0458800	Triticum aestivum cell division cycle 20.2, cofactor of APC complex-like (LOC123121318), mRNA
			TraesCS5D02G280600	TraesCS5D03G0640800	Triticum aestivum cell division cycle 20.2, cofactor of APC complex-like (LOC123121982), mRNA
			TraesCS6A02G085400	TraesCS6A03G0193400	Triticum aestivum cell division cycle 20.2, cofactor of APC complex-like (LOC123131990), mRNA
			TraesCS6A02G268900	TraesCS6A03G0720300	Triticum aestivum cell division cycle 20.2, cofactor of APC complex-like (LOC123128097), mRNA
			TraesCS6B02G296200	TraesCS6B03G0853100	Triticum aestivum cell division cycle 20.2, cofactor of APC complex-like (LOC123137883), mRNA
			TraesCS6D02G246000	TraesCS6D03G0603500	Triticum aestivum cell division cycle 20.2, cofactor of APC complex-like (LOC123145186), mRNA
	Zw10	AT2G32900	TraesCS7A02G387400	TraesCS7A03G0936200	Triticum aestivum centromere/kinetochore protein zw10 homolog (LOC123148297), transcript variant X1, mRNA
			TraesCS7B02G290100	TraesCS7B03G0785200	Triticum aestivum centromere/kinetochore protein zw10 homolog (LOC123156812), transcript variant X1, mRNA
			TraesCS7D02G383900	TraesCS7D03G0904400	Triticum aestivum centromere/kinetochore protein zw10 homolog (LOC123164927), transcript variant X2, mRNA
	APC/C complex subunits		TraesCS1A02G090300**	TraesCS1A03G0218600**	Triticum aestivum anaphase-promoting complex subunit 7-like (LOC123191219), mRNA
			TraesCS1A02G225100**	TraesCS1A03G0587900**	Triticum aestivum anaphase-promoting complex subunit 1-like (LOC123052788), mRNA
			TraesCS1A02G419400**	TraesCS1A03G1023500**	Triticum aestivum anaphase-promoting complex subunit 10-like (LOC123069631), mRNA
			TraesCS1B02G118300**	TraesCS1B03G0322100**	Triticum aestivum anaphase-promoting complex subunit 7-like (LOC123112664), transcript variant X2, mRNA
			TraesCS1B02G238300**	TraesCS1B03G0680600**	Triticum aestivum anaphase-promoting complex subunit 1-like (LOC123129112), transcript variant X4, misc_RNA
			TraesCS1B02G449500**	TraesCS1B03G1205800**	Triticum aestivum anaphase-promoting complex subunit 10-like (LOC123100039), mRNA
			TraesCS1D02G098700**	TraesCS1D03G0232000**	Triticum aestivum anaphase-promoting complex subunit 7-like (LOC123180505), mRNA
			TraesCS1D02G323600**	TraesCS1D03G0766900**	Triticum aestivum anaphase-promoting complex subunit 10-like (LOC123150681), transcript variant X2, mRNA
			TraesCS1D02G427200**	TraesCS1D03G0983000**	Triticum aestivum anaphase-promoting complex subunit 10-like (LOC123177691), transcript variant X1, mRNA
			TraesCS2A02G154500**	TraesCS2A03G0318300**	Triticum aestivum anaphase-promoting complex subunit 13-like (LOC123187843), transcript variant X1, mRNA
			TraesCS2B02G179700**	TraesCS2B03G0436600**	Triticum aestivum anaphase-promoting complex subunit 13-like (LOC123044090), transcript variant X1, mRNA
			TraesCS2B02G361700**	TraesCS2B03G0930600**	Triticum aestivum anaphase-promoting complex subunit 2-like (LOC123045800), mRNA
			TraesCS2D02G160000**	TraesCS2D03G0333800**	Triticum aestivum anaphase-promoting complex subunit 13-like (LOC123051963), transcript variant X1, mRNA
			TraesCS2D02G341700**	TraesCS2D03G0782700**	Triticum aestivum anaphase-promoting complex subunit 2-like (LOC123053682), transcript variant X2, misc_RNA
			TraesCS4A02G075000**	TraesCS4A03G0151900**	Triticum aestivum anaphase-promoting complex subunit 6-like (LOC123085227), transcript variant X1, mRNA
			TraesCS4A02G118100**	TraesCS4A03G0242400**	Triticum aestivum anaphase-promoting complex subunit 11-like (LOC123085644), mRNA
			TraesCS4B02G230900**	TraesCS4B03G0631000**	Triticum aestivum anaphase-promoting complex subunit 6-like (LOC123092842), mRNA
			TraesCS4D02G187600**	TraesCS4D03G0464900**	Triticum aestivum anaphase-promoting complex subunit 11-like (LOC123097703), mRNA
			TraesCS4D02G232400**	TraesCS4D03G0560100**	Triticum aestivum anaphase-promoting complex subunit 6-like (LOC123098128), mRNA
			TraesCS5A02G020800**	TraesCS5A03G0050700**	Triticum aestivum anaphase-promoting complex subunit 5-like (LOC123102036), mRNA
			TraesCS5A02G358300**	TraesCS5A03G0861200**	Triticum aestivum anaphase-promoting complex subunit 10-like (LOC123107694), mRNA
			TraesCS5A02G476600**	TraesCS5A03G1123200**	Triticum aestivum anaphase-promoting complex subunit 11 (LOC123105659), transcript variant X2, mRNA
			TraesCS5B02G017800**	TraesCS5B03G0040200**	Triticum aestivum anaphase-promoting complex subunit 5-like (LOC123110150), mRNA
			TraesCS5B02G489500**	TraesCS5B03G1190100**	Triticum aestivum anaphase-promoting complex subunit 11-like (LOC123113977), transcript variant X2, mRNA
			TraesCS5D02G025900**	TraesCS5D03G0063100**	Triticum aestivum anaphase-promoting complex subunit 5-like (LOC123119177), mRNA
			TraesCS5D02G489900**	TraesCS5D03G1076400**	Triticum aestivum anaphase-promoting complex subunit 11-like (LOC123123477), transcript variant X2, mRNA
			TraesCS6A02G251300**	TraesCS6A03G0680400**	Triticum aestivum anaphase-promoting complex subunit 8-like (LOC123127951), mRNA
			TraesCS6A02G251400**	TraesCS6A03G0680500**	Triticum aestivum anaphase-promoting complex subunit 8-like (LOC123127951), mRNA
			TraesCS6B02G273900**	TraesCS6B03G0796500**	Triticum aestivum anaphase-promoting complex subunit 8-like (LOC123137679), mRNA
			TraesCS6B02G274000**	TraesCS6B03G0796600**	Triticum aestivum anaphase-promoting complex subunit 8-like (LOC123137679), mRNA
			TraesCS6B02G377000**	TraesCS6B03G1067500**	Triticum aestivum anaphase-promoting complex subunit 4-like (LOC123138744), transcript variant X1, mRNA
			TraesCS6B02G407600**	TraesCS6B03G1150100**	Triticum aestivum anaphase-promoting complex subunit 10-like (LOC123134908), transcript variant X2, mRNA
			TraesCS6D02G233100**	TraesCS6D03G0570200**	Triticum aestivum anaphase-promoting complex subunit 8-like (LOC123145048), mRNA
			TraesCS6D02G233200**	TraesCS6D03G0570400**	Triticum aestivum anaphase-promoting complex subunit 8-like (LOC123145048), mRNA
			TraesCS6D02G327000**	TraesCS6D03G0764400**	Triticum aestivum anaphase-promoting complex subunit 4-like (LOC123145810), transcript variant X2, mRNA
			TraesCS6D02G354500**	TraesCS6D03G0818700**	Triticum aestivum anaphase-promoting complex subunit 10-like (LOC123145995), transcript variant X2, mRNA
			TraesCS7A02G155100**	TraesCS7A03G0361300**	Triticum aestivum anaphase-promoting complex subunit 10-like (LOC123150681), transcript variant X4, misc_RNA
