# Supplementary material for: Heat stress during male meiosis impairs cytoskeletal organization, spindle assembly and tapetum degeneration in wheat
Source: Front Plant Sci. 2024 Jan 8;14:1314021. doi: 10.3389/fpls.2023.1314021 (PMC10800805; doi:10.3389/fpls.2023.1314021)
Supplement: Supplementary file 9 [file Table_7.xlsx]

## Sheet: Munka1
Supplementary Table 7. Studied wheat orthologs of Arabidopsis actin-associated genes					* identified using the Ensemble Plant database
					** identified using our functional annotation using BLAST search in Blast2GO program
	Arabidopsis thaliana genes		Triticum aestivum orthologous genes
Function	Gene name	Gene ID	IWGSC RefSeq 1.1 ID	IWGSC RefSeq 2.1 ID	BLAST functional annotation
Actin monomers			TraesCS4A02G264400**	TraesCS4A03G0686500	Triticum aestivum actin-1 (LOC123095909), mRNA
			TraesCS4B02G050600**	TraesCS4B03G0109500	Triticum aestivum actin-1 (LOC123090883), mRNA
			TraesCS5A02G000400**	TraesCS5A03G0000400	Triticum aestivum actin-1-like (LOC123110037), mRNA
			TraesCS5D02G000400**	TraesCS5D03G0000500	Triticum aestivum actin-1-like (LOC123119001), mRNA
			TraesCS1A02G179000**	TraesCS1A03G0483700	Triticum aestivum actin-2 (LOC123048645), mRNA
			TraesCS1B02G201400**	TraesCS1B03G0588300	Triticum aestivum actin-2 (LOC123124811), mRNA
			TraesCS1D02G177400**	TraesCS1D03G0456200	Triticum aestivum actin-2 (LOC123181307), mRNA
			TraesCS4A02G356100**	TraesCS4A03G0879700	Triticum aestivum actin-3 (LOC543120), mRNA
			TraesCS5A02G124300**	TraesCS5A03G0347200	Triticum aestivum actin-3-like (LOC123102963), mRNA
			TraesCS5B02G124100**	TraesCS5B03G0340400	Triticum aestivum actin-3-like (LOC123111117), mRNA
			TraesCS5B02G516100**	TraesCS5B03G1253800	Triticum aestivum actin-3 (LOC123114174), mRNA
			TraesCS5D02G132200**	TraesCS5D03G0333200	Triticum aestivum actin-3-like (LOC123120107), transcript variant X2, mRNA
			TraesCSU02G270700**	TraesCSU03G0545400	Triticum aestivum actin-3 (LOC123123661), mRNA
			TraesCS3B02G410000**	TraesCS3B03G1017700	Triticum aestivum actin-7-like (LOC123071529), mRNA
			TraesCS3D02G370400**	TraesCS3D03G0819100	Triticum aestivum actin-7-like (LOC123079869), mRNA
			TraesCS1A02G274400**	TraesCS1A03G0693200	Triticum aestivum actin-7 (LOC123057740), mRNA
			TraesCS1D02G274400**	TraesCS1D03G0659200	Triticum aestivum actin-7 (LOC123182166), mRNA
			TraesCS3A02G377300**	TraesCS3A03G0891600	Triticum aestivum actin-7-like (LOC123062711), mRNA
			TraesCS1B02G283900**	TraesCS1B03G0789600	Triticum aestivum actin-7 (LOC542814), mRNA
			TraesCS1B02G024500**	TraesCS1B03G0048800	Triticum aestivum actin-97-like (LOC123103657), mRNA
			TraesCS1D02G020000**	TraesCS1D03G0038800	Triticum aestivum actin-97-like (LOC123179877), transcript variant X2, mRNA
Actin depolymerization	AtCPA, actin capping protein A	AT3G05520	TraesCS2A02G113000	TraesCS2A03G0233100	Triticum aestivum F-actin-capping protein subunit alpha-like (LOC123187541), mRNA
	(Wang et al., 2012a)		TraesCS2B02G131800	TraesCS2B03G0320600	Triticum aestivum F-actin-capping protein subunit alpha-like (LOC123043744), transcript variant X1, mRNA
			TraesCS2D02G113500	TraesCS2D03G0238000	Triticum aestivum F-actin-capping protein subunit alpha-like (LOC123051606), mRNA
	AtCPB, actin capping protein B	AT1G71790	TraesCS4A02G147200	TraesCS4A03G0375900	Triticum aestivum probable F-actin-capping protein subunit beta (LOC123086009), mRNA
	(Wang et al., 2012a)		TraesCS4B02G166200	TraesCS4B03G0465700	Triticum aestivum probable F-actin-capping protein subunit beta (LOC123092173), transcript variant X1, mRNA
			TraesCS4D02G160800	TraesCS4D03G0376700	Triticum aestivum probable F-actin-capping protein subunit beta (LOC123097382), mRNA
	ADF, actin-depolymerizing factor 5*		TraesCS4B02G227300*	TraesCS4B03G0622000	Triticum aestivum actin-depolymerizing factor 5-like (LOC123092796), mRNA
	ADF, actin-depolymerizing factor 5*		TraesCS4A02G071400*	TraesCS4A03G0143200	Triticum aestivum actin-depolymerizing factor 5-like (LOC123085193), mRNA
	ADF, actin-depolymerizing factor 6*		TraesCS5D02G423800*	TraesCS5D03G0934700	Triticum aestivum actin-depolymerizing factor 2 (LOC123123043), mRNA
	ADF, actin-depolymerizing factor 6*		TraesCS1B02G197600*	TraesCS1B03G0580800	Triticum aestivum actin-depolymerizing factor 10 (LOC123091391), transcript variant X2, mRNA
	ADF, actin-depolymerizing factor 11*		TraesCS6D02G229200*	TraesCS6D03G0561000	Triticum aestivum actin-depolymerizing factor 1 (LOC123145018), mRNA
	ADF, actin-depolymerizing factor		TraesCS6A02G247000**	TraesCS6A03G0671000	Triticum aestivum actin-depolymerizing factor 1-like (LOC123127927), mRNA
	ADF, actin-depolymerizing factor		TraesCS6B02G277600**	TraesCS6B03G0804700	Triticum aestivum actin-depolymerizing factor 1-like (LOC123137707), mRNA
	ADF, actin-depolymerizing factor		TraesCS5A02G416100**	TraesCS5A03G0986900	Triticum aestivum actin-depolymerizing factor 2-like (LOC123105253), mRNA
	ADF, actin-depolymerizing factor		TraesCS5B02G491500**	TraesCS5B03G1193100	Triticum aestivum actin-depolymerizing factor 3-like (LOC123113980), mRNA
	ADF, actin-depolymerizing factor		TraesCS5A02G478800**	TraesCS5A03G1126700	Triticum aestivum actin-depolymerizing factor 3-like (LOC123105662), mRNA
	ADF, actin-depolymerizing factor		TraesCS5B02G491800**	TraesCS5B03G1194100	Triticum aestivum actin-depolymerizing factor 3-like (LOC123113983), mRNA
	ADF, actin-depolymerizing factor		TraesCS5D02G491900**	TraesCS5D03G1079100	Triticum aestivum actin-depolymerizing factor 3-like (LOC123123483), mRNA
	ADF, actin-depolymerizing factor		TraesCS5A02G478500**	TraesCS5A03G1126300	Triticum aestivum actin-depolymerizing factor 3 (LOC543245), mRNA
	ADF, actin-depolymerizing factor		TraesCS5D02G492300**	TraesCS5D03G1080000	Triticum aestivum actin-depolymerizing factor 3-like (LOC123123487), mRNA
	ADF, actin-depolymerizing factor		TraesCS5A02G478900**	TraesCS5A03G1126800	Triticum aestivum actin-depolymerizing factor 4-like (LOC123105663), mRNA
	ADF, actin-depolymerizing factor		TraesCS5D02G492400**	TraesCS5D03G1080100	Triticum aestivum actin-depolymerizing factor 4-like (LOC123123490), mRNA
	ADF, actin-depolymerizing factor		TraesCS4D02G228100**	TraesCS4D03G0551900	Triticum aestivum actin-depolymerizing factor 5 (LOC123098092), mRNA
	ADF, actin-depolymerizing factor		TraesCS2A02G410700**	TraesCS2A03G0985300	Triticum aestivum actin-depolymerizing factor 6 (LOC123190111), transcript variant X2, mRNA
	ADF, actin-depolymerizing factor		TraesCS2D02G408100**	TraesCS2D03G0923700	Triticum aestivum actin-depolymerizing factor 6-like (LOC123054219), transcript variant X2, mRNA
	ADF, actin-depolymerizing factor		TraesCS2B02G429500**	TraesCS2B03G1094400	Triticum aestivum actin-depolymerizing factor 6-like (LOC123046375), transcript variant X1, mRNA
	ADF, actin-depolymerizing factor		TraesCS2D02G235200**	TraesCS2D03G0502700	Triticum aestivum actin-depolymerizing factor 9-like (LOC123049200), mRNA
	ADF, actin-depolymerizing factor		TraesCS2A02G227300**	TraesCS2A03G0496200	Triticum aestivum actin-depolymerizing factor 9 (LOC123185208), mRNA
	ADF, actin-depolymerizing factor		TraesCS2B02G255200**	TraesCS2B03G0629300	Triticum aestivum actin-depolymerizing factor 9-like (LOC123041207), mRNA
	ADF, actin-depolymerizing factor		TraesCS1A02G183100**	TraesCS1A03G0492800	Triticum aestivum actin-depolymerizing factor 10-like (LOC123124068), transcript variant X1, mRNA
	ADF, actin-depolymerizing factor		TraesCS1D02G186600**	TraesCS1D03G0478400	Triticum aestivum actin-depolymerizing factor 10-like (LOC123168182), transcript variant X1, mRNA
	Villin		TraesCS1D02G103000**	TraesCS1D03G0243100	Triticum aestivum villin-1-like (LOC123180541), transcript variant X1, mRNA
	Villin		TraesCS1B02G122300**	TraesCS1B03G0333400	Triticum aestivum villin-1-like (LOC123113018), transcript variant X1, mRNA
	Villin		TraesCS1A02G094200**	TraesCS1A03G0228200	Triticum aestivum villin-1-like (LOC123191485), transcript variant X1, mRNA
	Villin		TraesCS4B02G152700**	TraesCS4B03G0389300	Triticum aestivum villin-2-like (LOC123091945), transcript variant X1, mRNA
	Villin		TraesCS3B02G546200**	TraesCS3B03G1359800	Triticum aestivum villin-2-like (LOC123072515), transcript variant X2, mRNA
	Villin		TraesCS3D02G492600**	TraesCS3D03G1089600	Triticum aestivum villin-2-like (LOC123072515), transcript variant X2, mRNA
	Villin		TraesCS4D02G163700**	TraesCS4D03G0394100	Triticum aestivum villin-2-like (LOC123091945), transcript variant X2, mRNA
	Villin		TraesCS4A02G156700**	TraesCS4A03G0400400	Triticum aestivum villin-2-like (LOC123086053), mRNA
	Villin		TraesCS7B02G403700**	TraesCS7B03G1086000	Triticum aestivum villin-3-like (LOC123159786), mRNA
	Villin		TraesCS3D02G528200**	TraesCS3D03G1168100	Triticum aestivum villin-3-like (LOC123080954), transcript variant X2, mRNA
	Villin		TraesCS3B02G590400**	TraesCS3B03G1475300	Triticum aestivum villin-3 (LOC123072793), transcript variant X1, mRNA
	Villin		TraesCS7D02G481400**	TraesCS7D03G1139700	Triticum aestivum villin-3-like (LOC123165862), transcript variant X2, mRNA
	Villin		TraesCS7A02G494200**	TraesCS7A03G1198200	Triticum aestivum villin-3-like (LOC123154779), mRNA
	Villin		TraesCS3A02G520900**	TraesCS3A03G1229400	Triticum aestivum villin-3-like (LOC123063635), transcript variant X2, mRNA
	Villin		TraesCS2B02G455700**	TraesCS2B03G1155800	Triticum aestivum villin-4-like (LOC123046533), mRNA
	Villin		TraesCS2A02G434600**	TraesCS2A03G1033900	Triticum aestivum villin-4-like (LOC123190268), mRNA
	Villin		TraesCS2D02G432400**	TraesCS2D03G0974300	Triticum aestivum villin-4-like (LOC123054391), mRNA
Actin monomer binding	Profilin		TraesCS3A02G108200*	TraesCS3A03G0236500	Triticum aestivum profilin (LOC123060379), mRNA
	Profilin		TraesCS3B02G127200*	TraesCS3B03G0302700	Triticum aestivum profilin-like (LOC123068918), mRNA
	Profilin		TraesCS3D02G110000*	TraesCS3D03G0227400	Triticum aestivum profilin-like (LOC123077435), mRNA
	Profilin		TraesCS7D02G101800*	TraesCS7D03G0231700	Triticum aestivum profilin-1-like (LOC123164250), mRNA
	Profilin		TraesCS7A02G107400*	TraesCS7A03G0254100	Triticum aestivum profilin-1-like (LOC543315), mRNA
	Profilin		TraesCS3A02G277000*	TraesCS3A03G0700200	Triticum aestivum profilin-2-like (LOC123058522), mRNA
	Profilin		TraesCS3B02G311200*	TraesCS3B03G0797700	Triticum aestivum profilin-2-like (LOC123065618), mRNA
	Profilin		TraesCS3D02G277200*	TraesCS3D03G0642300	Triticum aestivum profilin-2-like (LOC123079072), mRNA
	Profilin		TraesCS1A02G343400*	TraesCS1A03G0846500	Triticum aestivum profilin-2 (LOC123179474), mRNA
Actin nucleation	Formin		TraesCS2D02G488600**	TraesCS2D03G1091200	Triticum aestivum formin-like protein 1 (LOC123054764), mRNA
	Formin		TraesCS5A02G418100**	TraesCS5A03G0991800	Triticum aestivum inverted formin-2-like (LOC123105274), mRNA
	Formin		TraesCS5D02G331800**	TraesCS5D03G0745900	Triticum aestivum formin-like protein 20 (LOC123125264), mRNA
	Formin		TraesCS6B02G101800**	TraesCS6B03G0241500	Triticum aestivum formin-like protein 18 (LOC123135944), transcript variant X2, mRNA
	Formin		TraesCS5B02G326000**	TraesCS5B03G0822900	Triticum aestivum formin-like protein 3 (LOC123116676), mRNA
	Formin		TraesCS1D02G434500**	TraesCS1D03G0998600	Triticum aestivum formin-like protein 3 (LOC123178173), mRNA
	Formin		TraesCS3D02G147900**	TraesCS3D03G0314400	Triticum aestivum formin-like protein 20 (LOC123077749), mRNA
	Formin		TraesCS5A02G304700**	TraesCS5A03G0741900	Triticum aestivum formin-like protein 15 (LOC123104432), mRNA
	Formin		TraesCS2A02G193700**	TraesCS2A03G0403300	Triticum aestivum formin-like protein 13 (LOC123188164), mRNA
	Formin		TraesCS4A02G108600**	TraesCS4A03G0224100	Triticum aestivum formin-like protein 5 (LOC123085562), mRNA
	Formin		TraesCS3A02G263000**	TraesCS3A03G0668400	Triticum aestivum formin-like protein 15 (LOC123058493), mRNA
	Formin		TraesCS1B02G346000**	TraesCS1B03G0948600	Triticum aestivum BAG family molecular chaperone regulator 8, chloroplastic-like (LOC123139874), mRNA
	Formin		TraesCS2A02G396600**	TraesCS2A03G0955500	Triticum aestivum formin-like protein 13 (LOC123189997), mRNA
	Formin		TraesCS2A02G212500**	TraesCS2A03G0453100	Triticum aestivum formin-like protein 3 (LOC123188340), mRNA
	Formin		TraesCSU02G173100**	TraesCS7B03G1192900	Triticum aestivum formin-like protein 20 (LOC123156685), mRNA
Actin crosslinking	Fimbrin		TraesCS3A02G196300**	TraesCS3A03G0491600	Triticum aestivum fimbrin-2-like (LOC123061222), mRNA
	Fimbrin		TraesCS3B02G222600**	TraesCS3B03G0544400	Triticum aestivum fimbrin-2-like (LOC123069768), mRNA
	Fimbrin		TraesCS3D02G200600**	TraesCS3D03G0456400	Triticum aestivum fimbrin-2-like (LOC123078298), transcript variant X1, mRNA
	Fimbrin		TraesCS6A02G282500**	TraesCS6A03G0751100	Triticum aestivum fimbrin-4 (LOC543247), mRNA
	Fimbrin		TraesCS6B02G310900**	TraesCS6B03G0889900	Triticum aestivum fimbrin-4-like (LOC123138025), mRNA
	Fimbrin		TraesCS6D02G263000**	TraesCS6D03G0635100	Triticum aestivum fimbrin-4-like (LOC123145312), mRNA
	Fimbrin		TraesCS7A02G224600**	TraesCS7A03G0522500	Triticum aestivum fimbrin-4-like (LOC123151058), mRNA
	Fimbrin		TraesCS7B02G191200**	TraesCS7B03G0340300	Triticum aestivum fimbrin-4-like (LOC123159733), transcript variant X2, mRNA
	Fimbrin		TraesCS7D02G226100**	TraesCS7D03G0503800	Triticum aestivum fimbrin-4-like (LOC123167069), transcript variant X2, mRNA
	Fimbrin		TraesCS6A02G200700**	TraesCS6A03G0536300	Triticum aestivum fimbrin-5-like (LOC123127502), transcript variant X1, mRNA
	Fimbrin		TraesCS6A02G200800**	TraesCS6A03G0536900	Triticum aestivum fimbrin-5-like (LOC123130622), transcript variant X2, mRNA
	Fimbrin		TraesCS6B02G226800**	TraesCS6B03G0634000	Triticum aestivum fimbrin-5-like (LOC123134137), mRNA
	Fimbrin		TraesCS6B02G226900**	TraesCS6B03G0633700	Triticum aestivum fimbrin-5-like (LOC123137150), mRNA
	Fimbrin		TraesCS6D02G186700**	TraesCS6D03G0461100	Triticum aestivum fimbrin-5-like (LOC123141475), mRNA
	Fimbrin		TraesCS6D02G189200**	TraesCS6D03G0471000	Triticum aestivum fimbrin-5-like (LOC123141484), mRNA
cdc48
