# Supplementary material for: Heat stress during male meiosis impairs cytoskeletal organization, spindle assembly and tapetum degeneration in wheat
Source: Front Plant Sci. 2024 Jan 8;14:1314021. doi: 10.3389/fpls.2023.1314021 (PMC10800805; doi:10.3389/fpls.2023.1314021)
Supplement: Supplementary file 10 [file Table_8.xlsx]

## Sheet: Munka1
Supplementary Table 8. Studied wheat orthologs of Arabidopsis tapetum-specific genes with function in tapetum and pollen development					* Ensemble Plant search retrieved the same T. aestivum orthologs for DYT1 and AMS A. thaliana genes
					** identified using the Ensemble Plant database
					*** Ensemble Plant search retrieved the same T. aestivum orthologs for KCS7 and KCS21 A. thaliana genes
	Arabidopsis thaliana, Oryza sativa and Zea mays genes (Yao et al., 2022)		Triticum aestivum orthologous genes
Function	Gene name	Gene ID	IWGSC RefSeq 1.1 ID	IWGSC RefSeq 2.1 ID	BLAST functional annotation
Transcription factors	DYT1, AMS*	AT4G21330	TraesCS6A02G071200	TraesCS6A03G0158600	Triticum aestivum transcription factor TDR-like (LOC123130206), mRNA
			TraesCS6A02G071300	TraesCS6A03G0158700	Triticum aestivum transcription factor TDR-like (LOC123130208), transcript variant X4, mRNA
			TraesCS6B02G095600	TraesCS6B03G0225300	Triticum aestivum transcription factor TDR-like (LOC123133550), mRNA
			TraesCS6B02G095700	TraesCS6B03G0225400	Triticum aestivum transcription factor TDR-like (LOC123135890), transcript variant X2, mRNA
			TraesCS6D02G069300	TraesCS6D03G0144100	Triticum aestivum transcription factor TDR-like (LOC123143410), mRNA
			TraesCS6D02G069400	TraesCS6D03G0144300	Triticum aestivum transcription factor TDR-like (LOC123143411), transcript variant X4, mRNA
	TDF1	AT3G28470	TraesCS4A02G113000	TraesCS4A03G0232500	Triticum aestivum myb-related protein Zm38-like (LOC123081862), mRNA
			TraesCS4B02G191200	TraesCS4B03G0536300	Triticum aestivum myb-related protein Zm38-like (LOC123094909), mRNA
			TraesCS4D02G192400	TraesCS4D03G0476500	Triticum aestivum myb-related protein Zm38-like (LOC123099991), mRNA
	MS1	AT5G22260	TraesCS5A02G233600	TraesCS5A03G0593100	Triticum aestivum PHD finger protein PERSISTENT TAPETAL CELL 1-like (LOC123103926), mRNA
			TraesCS5B02G232100	TraesCS5B03G0608200	Triticum aestivum PHD finger protein PERSISTENT TAPETAL CELL 1-like (LOC123116259), mRNA
			TraesCS5D02G240500	TraesCS5D03G0557000	Triticum aestivum PHD finger protein PERSISTENT TAPETAL CELL 1-like (LOC123121697), mRNA
	MS188/MYB80/ MYB103	AT5G56110	TraesCS2A02G331200	TraesCS2A03G0818800	Triticum aestivum transcription factor MYB80-like (LOC123185603), mRNA
			TraesCS2B02G351000	TraesCS2B03G0905300	Triticum aestivum transcription factor MYB80-like (LOC123041520), mRNA
			TraesCS2D02G331700	TraesCS2D03G0760400	Triticum aestivum transcription factor MYB80-like (LOC123049496), mRNA
	MYB33	AT5G06100	no T. aestivum ortholog found		NA
			TraesCS6A02G224400**	TraesCS6A03G0619000	Triticum aestivum transcription factor MYB30 (LOC100859950), mRNA
			TraesCS6B02G257000**	TraesCS6B03G0753700	Triticum aestivum transcription factor MYB30-like (LOC123134244), mRNA
	MYB65	AT3G11440	no T. aestivum ortholog found		NA
	bHLH010/bHLH089/bHLH091	AT2G31220, AT1G06170, AT2G31210	TraesCS6A02G268800	TraesCS6A03G0720200	Triticum aestivum transcription factor EAT1-like (LOC123128095), mRNA
			TraesCS6B02G295900	TraesCS6B03G0852100	Triticum aestivum transcription factor EAT1-like (LOC123137880), transcript variant X2, mRNA
			TraesCS6D02G246100	TraesCS6D03G0603400	Triticum aestivum transcription factor EAT1-like (LOC123145183), transcript variant X3, mRNA
	EAT1/DTD1/bHLH141	Os04g0599300	TraesCS2A02G442500	TraesCS2A03G1050200	Triticum aestivum transcription factor EAT1-like (LOC123190319), mRNA
			TraesCS2A02G442700	TraesCS2A03G1050500	Triticum aestivum transcription factor EAT1-like (LOC123190322), mRNA
			TraesCS2B02G463800	TraesCS2B03G1175100	Triticum aestivum transcription factor EAT1-like (LOC123046589), mRNA
			TraesCS2D02G441800	TraesCS2D03G0991400	Triticum aestivum transcription factor EAT1-like (LOC123054458), transcript variant X2, mRNA
	TIP2/bHLH142	Os01g0293100	TraesCS7A02G117100	TraesCS7A03G0276400	Triticum aestivum transcription factor TIP2-like (LOC123150494), mRNA
			TraesCS7B02G014500	TraesCS7B03G0035500	Triticum aestivum transcription factor TIP2-like (LOC123159546), mRNA
			TraesCS7D02G113100	TraesCS7D03G0252700	Triticum aestivum transcription factor TIP2-like (LOC123166339), mRNA
Pollen wall formation	MGT5	AT4G28580	TraesCS1A02G205400	TraesCS1A03G0546100	Triticum aestivum putative magnesium transporter MRS2-G (LOC123051446), mRNA
			TraesCS1B02G219000	TraesCS1B03G0635400	Triticum aestivum putative magnesium transporter MRS2-G (LOC123127372), mRNA
			TraesCS1D02G208700	TraesCS1D03G0526100	Triticum aestivum putative magnesium transporter MRS2-G (LOC123181571), mRNA
	QRT3	AT4G20050	no T. aestivum ortholog found		NA
			TraesCS2B02G443500	TraesCS2B03G1128800	Triticum aestivum polygalacturonase QRT3-like (LOC123046460), mRNA
			TraesCS2D02G421700	TraesCS2D03G0951500	Triticum aestivum polygalacturonase QRT3-like (LOC123054309), mRNA
			TraesCS2A02G423900	TraesCS2A03G1012900	Triticum aestivum polygalacturonase QRT3-like (LOC123190195), mRNA
	A6	AT4G14080	TraesCS5A02G390600	TraesCS5A03G0933600	Triticum aestivum probable glucan endo-1,3-beta-glucosidase A6 (LOC123107838), mRNA
			TraesCS5B02G279000	TraesCS5B03G0723400	Triticum aestivum probable glucan endo-1,3-beta-glucosidase A6 (LOC123112530), mRNA
			TraesCS5B02G395500	TraesCS5B03G0983700	Triticum aestivum probable glucan endo-1,3-beta-glucosidase A6 (LOC123120934), mRNA
			TraesCS5D02G400400	TraesCS5D03G0892400	Triticum aestivum probable glucan endo-1,3-beta-glucosidase A6 (LOC123120934), mRNA
			TraesCS7A02G256800	TraesCS7A03G0592900	Triticum aestivum probable glucan endo-1,3-beta-glucosidase A6 (LOC123150987), mRNA
			TraesCS7B02G153600	TraesCS7B03G0418300	Triticum aestivum probable glucan endo-1,3-beta-glucosidase A6 (LOC123167339), mRNA
			TraesCS7D02G257600	TraesCS7D03G0583800	Triticum aestivum probable glucan endo-1,3-beta-glucosidase A6 (LOC123167339), mRNA
	UPEX1/KNS4/RES3	AT1G33430	TraesCS1A02G267200	TraesCS1A03G0679400	Triticum aestivum probable beta-1,3-galactosyltransferase 8 (LOC123056860), mRNA
			TraesCS1B02G278100	TraesCS1B03G0772100	Triticum aestivum probable beta-1,3-galactosyltransferase 8 (LOC123134253), mRNA
			TraesCS1D02G267300	TraesCS1D03G0642900	Triticum aestivum probable beta-1,3-galactosyltransferase 8 (LOC123182103), mRNA
			TraesCS3A02G389200	TraesCS3A03G0916800	Triticum aestivum probable beta-1,3-galactosyltransferase 8 (LOC123062792), transcript variant X1, mRNA
			TraesCS3B02G419800	TraesCS3B03G1034800	Triticum aestivum probable beta-1,3-galactosyltransferase 8 (LOC123071618), transcript variant X1, mRNA
	ACOS5	AT1G62940	TraesCS2A02G272900	TraesCS2A03G0676300	Triticum aestivum 4-coumarate--CoA ligase-like 9 (LOC123188959), mRNA
			TraesCS2B02G291100	TraesCS2B03G0757300	Triticum aestivum 4-coumarate--CoA ligase-like 9 (LOC123188959), mRNA
			TraesCS2D02G272200	TraesCS2D03G0629900	Triticum aestivum 4-coumarate--CoA ligase-like 9 (LOC123053047), mRNA
	CYP703A2	At1G01280	TraesCS7A02G309300	TraesCS7A03G0761700	Triticum aestivum cytochrome P450 703A2-like (LOC123147446), mRNA
			TraesCS7B02G209300	TraesCS7B03G0591300	Triticum aestivum cytochrome P450 703A2 (LOC123157915), mRNA
			TraesCS7D02G306000	TraesCS7D03G0731000	Triticum aestivum cytochrome P450 703A2-like (LOC123165638), mRNA
	CYP704B1	AT1G69500	TraesCS4A02G019400	TraesCS4A03G0032700	Triticum aestivum cytochrome P450 704B1-like (LOC123084791), mRNA
			TraesCS4B02G284700	TraesCS4B03G0752700	Triticum aestivum cytochrome P450 704B1-like (LOC123093296), mRNA
			TraesCS4D02G283400	TraesCS4D03G0673200	Triticum aestivum 4-coumarate--CoA ligase-like 9 (LOC123188959), mRNA
	PKSA	AT1G02050	TraesCS1A02G160300	TraesCS1A03G0432700	Triticum aestivum type III polyketide synthase A-like (LOC123046372), mRNA
			TraesCS1B02G176300	TraesCS1B03G0521900	Triticum aestivum type III polyketide synthase A-like (LOC123121829), mRNA
			TraesCS1D02G157500	TraesCS1D03G0407100	Triticum aestivum chalcone synthase-like protein (LOC100294699), mRNA
	PKSB	AT4G34850	TraesCS5A02G002900	TraesCS5A03G0006300	Triticum aestivum type III polyketide synthase B-like (LOC123101922), mRNA
			TraesCS5B02G003100	TraesCS5B03G0005500	Triticum aestivum type III polyketide synthase B-like (LOC123110045), mRNA
			TraesCS5D02G003600	TraesCS5D03G0007700	Triticum aestivum type III polyketide synthase B-like (LOC123119023), mRNA
	TKPR1	AT4G35420	TraesCS5A02G271200	TraesCS5A03G0669000	Triticum aestivum tetraketide alpha-pyrone reductase 1-like (LOC123104213), mRNA
			TraesCS5B02G271500	TraesCS5B03G0708100	Triticum aestivum tetraketide alpha-pyrone reductase 1-like (LOC123112460), mRNA
			TraesCS5D02G278800	TraesCS5D03G0638200	Triticum aestivum uncharacterized LOC123121973 (LOC123121973), mRNA
			TraesCS7B02G141100	TraesCS7B03G0382300	Triticum aestivum tetraketide alpha-pyrone reductase 1-like (LOC123157756), mRNA
			TraesCS7D02G248800	TraesCS7D03G0557900	Triticum aestivum tetraketide alpha-pyrone reductase 1-like (LOC123166952), mRNA
	TKPR2	AT1G68540	TraesCS3A02G046700	TraesCS3A03G0093800	Triticum aestivum tetraketide alpha-pyrone reductase 2-like (LOC123057674), mRNA
			TraesCS3B02G036600	TraesCS3B03G0084100	Triticum aestivum tetraketide alpha-pyrone reductase 2-like (LOC123068329), mRNA
			TraesCS3D02G033300	TraesCS3D03G0060200	Triticum aestivum tetraketide alpha-pyrone reductase 2-like (LOC123073747), mRNA
	MS2	AT3G11980	TraesCS1B02G402600	TraesCS1B03G1084700	Triticum aestivum fatty acyl-CoA reductase 2, chloroplastic-like (LOC123081000), mRNA
			TraesCS1D02G012700	TraesCS1D03G0026400	Triticum aestivum fatty acyl-CoA reductase 2, chloroplastic-like (LOC123162272), mRNA
			TraesCS4B02G283200	TraesCS4B03G0748600	Triticum aestivum fatty acyl-CoA reductase 2, chloroplastic-like (LOC123093284), transcript variant X1, mRNA
			TraesCS4D02G282000	TraesCS4D03G0668100	Triticum aestivum fatty acyl-CoA reductase 2, chloroplastic-like (LOC123098551), transcript variant X1, mRNA
			TraesCS4A02G020500	TraesCS4A03G0036600	Triticum aestivum fatty acyl-CoA reductase 2, chloroplastic-like (LOC123084801), mRNA
	ABCG26	AT3G13220	TraesCS7A02G378500	TraesCS7A03G0920900	Triticum aestivum ABC transporter G family member 26-like (LOC123148211), mRNA
			TraesCS7B02G280300	TraesCS7B03G0764700	Triticum aestivum ABC transporter G family member 26-like (LOC123155813), mRNA
			TraesCS7D02G375300	TraesCS7D03G0883200	Triticum aestivum ABC transporter G family member 26-like (LOC123168901), mRNA
	ABCG15	AT3G21090	TraesCS1A02G126900	TraesCS1A03G0316300	Triticum aestivum ABC transporter G family member 12-like (LOC123041967), mRNA
			TraesCS1B02G147700	TraesCS1B03G0409400	Triticum aestivum ABC transporter G family member 12-like (LOC123116845), mRNA
			TraesCS1D02G126600	TraesCS1D03G0302100	Triticum aestivum ABC transporter G family member 12-like (LOC123180772), mRNA
	TEK	AT2G42940	no T. aestivum ortholog found		NA
	OsOSC12	Os08g0223900	TraesCS4A02G495100	TraesCS4A03G1244000	Triticum aestivum cycloartenol Synthase-like (LOC123088646), transcript variant X1, mRNA
			TraesCS7A02G003500	TraesCS7A03G0007700	Triticum aestivum lupeol synthase-like (LOC123154012), mRNA
			TraesCS7D02G004000	TraesCS7D03G0009200	Triticum aestivum lupeol synthase-like (LOC123164098), transcript variant X2, mRNA
	GRP17	AT5G07530	no T. aestivum ortholog found		NA
	EXL4	AT1G75910	no T. aestivum ortholog found		NA
	EXL6	AT1G75930	no T. aestivum ortholog found		NA
	CER1	AT1G02205	TraesCS1A02G150800	TraesCS1A03G0405100	Triticum aestivum very-long-chain aldehyde decarbonylase GL1-5-like (LOC123045141), mRNA
			TraesCS1A02G150900	TraesCS1A03G0405200	Triticum aestivum very-long-chain aldehyde decarbonylase GL1-5-like (LOC123045147), mRNA
			TraesCS1B02G168400	TraesCS1B03G0495300	Triticum aestivum very-long-chain aldehyde decarbonylase GL1-5-like (LOC123120828), mRNA
			TraesCS1B02G168500	TraesCS1B03G0495700	Triticum aestivum very-long-chain aldehyde decarbonylase GL1-5 (LOC123120849), mRNA
			TraesCS2A02G003200	TraesCS2A03G0008000	Triticum aestivum very-long-chain aldehyde decarbonylase GL1-5-like (LOC123186892), transcript variant X1, mRNA
			TraesCS2A02G385100	TraesCS2A03G0932400	Triticum aestivum very-long-chain aldehyde decarbonylase GL1-7-like (LOC123189906), transcript variant X2, mRNA
			TraesCS2A02G385200	TraesCS2A03G0932600	Triticum aestivum very-long-chain aldehyde decarbonylase GL1-7-like (LOC123189907), mRNA
			TraesCS2B02G402100	TraesCS2B03G1023800	Triticum aestivum very-long-chain aldehyde decarbonylase GL1-7-like (LOC123046137), mRNA
			TraesCS6A02G226500	TraesCS6A03G0623300	Triticum aestivum very-long-chain aldehyde decarbonylase GL1-4-like (LOC123127749), mRNA
			TraesCS6A02G384600	TraesCS6A03G0970900	Triticum aestivum very-long-chain aldehyde decarbonylase GL1-6-like (LOC123128943), mRNA
			TraesCS6B02G255100	TraesCS6B03G0749900	Triticum aestivum very-long-chain aldehyde decarbonylase GL1-4 (LOC100125734), mRNA
			TraesCS6B02G423900	TraesCS6B03G1188000	Triticum aestivum very-long-chain aldehyde decarbonylase GL1-6-like (LOC123139672), mRNA
			TraesCS7A02G108200	TraesCS7A03G0256000	Triticum aestivum very-long-chain aldehyde decarbonylase GL1-7-like (LOC123169144), mRNA
			TraesCS7D02G103100	TraesCS7D03G0236400	Triticum aestivum very-long-chain aldehyde decarbonylase GL1-7-like (LOC123169144), mRNA
	CER3/FLP1/WAX2/YRE	AT5G57800	TraesCS5A02G220200	TraesCS5A03G0565600	Triticum aestivum very-long-chain aldehyde decarbonylase GL1-1-like (LOC123103819), transcript variant X2, mRNA
			TraesCS5B02G219400	TraesCS5B03G0577600	Triticum aestivum very-long-chain aldehyde decarbonylase GL1-1 (LOC123112057), mRNA
			TraesCS5D02G228300	TraesCS5D03G0532300	Triticum aestivum very-long-chain aldehyde decarbonylase GL1-1-like (LOC123121592), mRNA
			TraesCS6A02G150000	TraesCS6A03G0357400	Triticum aestivum very-long-chain aldehyde decarbonylase GL1-2-like (LOC123132497), mRNA
			TraesCS6B02G178000	TraesCS6B03G0452400	Triticum aestivum very-long-chain aldehyde decarbonylase GL1-2-like (LOC123136569), mRNA
			TraesCS6D02G139700	TraesCS6D03G0313300	Triticum aestivum very-long-chain aldehyde decarbonylase GL1-2-like (LOC123144080), mRNA
			TraesCS7A02G501400	TraesCS7A03G1217600	Triticum aestivum very-long-chain aldehyde decarbonylase GL1-3-like (LOC123149424), mRNA
			TraesCS7B02G408900	TraesCS7B03G1102100	Triticum aestivum very-long-chain aldehyde decarbonylase GL1-3-like (LOC123159599), mRNA
			TraesCS7D02G488800	TraesCS7D03G1158600	Triticum aestivum very-long-chain aldehyde decarbonylase GL1-3-like (LOC123165924), mRNA
	KCS7 , KCS21***	AT1G71160, AT5G49070	TraesCS1A02G037600	TraesCS1A03G0089400	Triticum aestivum 3-ketoacyl-CoA synthase 5-like (LOC123076631), mRNA
			TraesCS1A02G040900	TraesCS1A03G0097100	Triticum aestivum 3-ketoacyl-CoA synthase 5-like (LOC123077607), mRNA
			TraesCS1A02G392800	TraesCS1A03G0956900	Triticum aestivum 3-ketoacyl-CoA synthase 6-like (LOC123176447), mRNA
			TraesCS1A02G439000	TraesCS1A03G1066900	Triticum aestivum 3-ketoacyl-CoA synthase 6-like (LOC123183346), mRNA
			TraesCS1B02G048000	TraesCS1B03G0107600	Triticum aestivum 3-ketoacyl-CoA synthase 5-like (LOC123085574), mRNA
			TraesCS1B02G053700	TraesCS1B03G0121500	Triticum aestivum 3-ketoacyl-CoA synthase 5-like (LOC123085848), mRNA
			TraesCS1B02G421100	TraesCS1B03G1135500	Triticum aestivum 3-ketoacyl-CoA synthase 6-like (LOC123145550), transcript variant X10, mRNA
			TraesCS1D02G039200	TraesCS1D03G0078600	Triticum aestivum 3-ketoacyl-CoA synthase 5-like (LOC123163563), mRNA
			TraesCS1D02G042300	TraesCS1D03G0085600	Triticum aestivum 3-ketoacyl-CoA synthase 5-like (LOC123163769), mRNA
			TraesCS1D02G401000	TraesCS1D03G0933000	Triticum aestivum 3-ketoacyl-CoA synthase 6-like (LOC123176447), mRNA
			TraesCS2A02G014600	TraesCS2A03G0030900	Triticum aestivum 3-ketoacyl-CoA synthase 6-like (LOC123184201), mRNA
			TraesCS2A02G507700	TraesCS2A03G1180500	Triticum aestivum 3-ketoacyl-CoA synthase 6-like (LOC123186328), mRNA
			TraesCS2B02G535600	TraesCS2B03G1341900	Triticum aestivum 3-ketoacyl-CoA synthase 6-like (LOC123042381), mRNA
			TraesCS2B02G535700	TraesCS2B03G1342200	Triticum aestivum 3-ketoacyl-CoA synthase 6-like (LOC123039525), mRNA
			TraesCS2D02G508000	TraesCS2D03G1133600	Triticum aestivum 3-ketoacyl-CoA synthase 6-like (LOC123042381), mRNA
			TraesCS2D02G508200	TraesCS2D03G1133800	Triticum aestivum 3-ketoacyl-CoA synthase 6-like (LOC123050332), mRNA
			TraesCS2D02G508300	TraesCS2D03G1133900	Triticum aestivum 3-ketoacyl-CoA synthase 6-like (LOC123050334), mRNA
			TraesCS3A02G279400	TraesCS3A03G0703600	Triticum aestivum 3-ketoacyl-CoA synthase 6-like (LOC123061981), mRNA
			TraesCS3A02G451100	TraesCS3A03G1045400	Triticum aestivum 3-ketoacyl-CoA synthase 5-like (LOC123059128), mRNA
			TraesCS3B02G313800	TraesCS3B03G0804800	Triticum aestivum 3-ketoacyl-CoA synthase 5-like (LOC123070683), mRNA
			TraesCS3B02G488500	TraesCS3B03G1208000	Triticum aestivum 3-ketoacyl-CoA synthase 5-like (LOC123066328), mRNA
			TraesCS3D02G279300	TraesCS3D03G0645600	Triticum aestivum 3-ketoacyl-CoA synthase 6-like (LOC123079091), mRNA
			TraesCS3D02G444000	TraesCS3D03G0974100	Triticum aestivum 3-ketoacyl-CoA synthase 5-like (LOC123075373), mRNA
			TraesCS4A02G031500	TraesCS4A03G0059100	Triticum aestivum 3-ketoacyl-CoA synthase 6-like (LOC123084879), mRNA
			TraesCS4A02G303900	TraesCS4A03G0763400	Triticum aestivum 3-ketoacyl-CoA synthase 5-like (LOC123087387), mRNA
			TraesCS4A02G456600	TraesCS4A03G1147300	Triticum aestivum 3-ketoacyl-CoA synthase 5-like (LOC123083432), mRNA
			TraesCS4B02G274700	TraesCS4B03G0728500	Triticum aestivum 3-ketoacyl-CoA synthase 6-like (LOC123093211), mRNA
			TraesCS4D02G008100	TraesCS4D03G0013600	Triticum aestivum 3-ketoacyl-CoA synthase 6-like (LOC123093211), mRNA
			TraesCS4D02G008200	TraesCS4D03G0013700	Triticum aestivum 3-ketoacyl-CoA synthase 6-like (LOC123099314), mRNA
			TraesCS4D02G273400	TraesCS4D03G0647400	Triticum aestivum 3-ketoacyl-CoA synthase 6-like (LOC123098476), mRNA
			TraesCS5A02G076500	TraesCS5A03G0194100	Triticum aestivum 3-ketoacyl-CoA synthase 6-like (LOC123106652), mRNA
			TraesCS5B02G010500	TraesCS5B03G0022900	Triticum aestivum 3-ketoacyl-CoA synthase 6-like (LOC123114541), mRNA
			TraesCS5D02G017000	TraesCS5D03G0037100	Triticum aestivum 3-ketoacyl-CoA synthase 6-like (LOC123124100), mRNA
			TraesCS5D02G089800	TraesCS5D03G0216100	Triticum aestivum 3-ketoacyl-CoA synthase 6-like (LOC123106652), mRNA
			TraesCS6A02G024400	TraesCS6A03G0053200	Triticum aestivum 3-ketoacyl-CoA synthase 5-like (LOC123129986), mRNA
			TraesCS6A02G025200	TraesCS6A03G0055200	Triticum aestivum 3-ketoacyl-CoA synthase 6-like (LOC123129989), mRNA
			TraesCS6A02G293700	TraesCS6A03G0774100	Triticum aestivum 3-ketoacyl-CoA synthase 5-like (LOC123128295), mRNA
			TraesCS6A02G341400	TraesCS6A03G0879300	Triticum aestivum 3-ketoacyl-CoA synthase 5-like (LOC123131105), mRNA
			TraesCS6B02G033500	TraesCS6B03G0076600	Triticum aestivum 3-ketoacyl-CoA synthase 5-like (LOC123175596), mRNA
			TraesCS6B02G036000	TraesCS6B03G0082300	Triticum aestivum 3-ketoacyl-CoA synthase 6-like (LOC123138663), mRNA
			TraesCS6B02G324200	TraesCS6B03G0921700	Triticum aestivum 3-ketoacyl-CoA synthase 5-like (LOC123138148), mRNA
			TraesCS6B02G372900	TraesCS6B03G1053600	Triticum aestivum 3-ketoacyl-CoA synthase 5-like (LOC123134718), mRNA
			TraesCS6B02G373000	TraesCS6B03G1053700	Triticum aestivum 3-ketoacyl-CoA synthase 5-like (LOC123142684), mRNA
			TraesCS6D02G274600	TraesCS6D03G0655900	Triticum aestivum 3-ketoacyl-CoA synthase 5-like (LOC123145404), mRNA
			TraesCS6D02G321600	TraesCS6D03G0750100	Triticum aestivum 3-ketoacyl-CoA synthase 5-like (LOC123141931), mRNA
			TraesCS7A02G032900	TraesCS7A03G0069500	Triticum aestivum 3-ketoacyl-CoA synthase 5-like (LOC123083432), mRNA
			TraesCS7A02G107700	TraesCS7A03G0255200	Triticum aestivum 3-ketoacyl-CoA synthase 5-like (LOC123147598), mRNA
			TraesCS7A02G107900	TraesCS7A03G0255400	Triticum aestivum 3-ketoacyl-CoA synthase 4-like (LOC123147433), mRNA
			TraesCS7A02G108000	TraesCS7A03G0255600	Triticum aestivum 3-ketoacyl-CoA synthase 5-like (LOC123153034), mRNA
			TraesCS7A02G108300	TraesCS7A03G0256100	Triticum aestivum 3-ketoacyl-CoA synthase 5-like (LOC123152742), mRNA
			TraesCS7A02G205700	TraesCS7A03G0481300	Triticum aestivum 3-ketoacyl-CoA synthase 6-like (LOC123150819), mRNA
			TraesCS7A02G205800	TraesCS7A03G0481500	Triticum aestivum 3-ketoacyl-CoA synthase 5-like (LOC123152534), mRNA
			TraesCS7A02G206000	TraesCS7A03G0481700	Triticum aestivum 3-ketoacyl-CoA synthase 6-like (LOC123150690), mRNA
			TraesCS7A02G206100	TraesCS7A03G0482200	Triticum aestivum 3-ketoacyl-CoA synthase 6-like (LOC123150063), mRNA
			TraesCS7A02G314200	TraesCS7A03G0773200	Triticum aestivum 3-ketoacyl-CoA synthase 6-like (LOC123167808), mRNA
			TraesCS7A02G532100	TraesCS7A03G1293700	Triticum aestivum 3-ketoacyl-CoA synthase 5-like (LOC123170808), mRNA
			TraesCS7A02G532200	TraesCS7A03G1293800	Triticum aestivum 3-ketoacyl-CoA synthase 5-like (LOC123170808), mRNA
			TraesCS7A02G532300	TraesCS7A03G1294000	Triticum aestivum 3-ketoacyl-CoA synthase 5-like (LOC123146994), mRNA
			TraesCS7B02G006100	TraesCS7B03G0013900	Triticum aestivum 3-ketoacyl-CoA synthase 4-like (LOC123162598), mRNA
			TraesCS7B02G006300	TraesCS7B03G0014800	Triticum aestivum 3-ketoacyl-CoA synthase 4-like (LOC123162598), mRNA
			TraesCS7B02G113000	TraesCS7B03G0296600	Triticum aestivum 3-ketoacyl-CoA synthase 6-like (LOC123161291), mRNA
			TraesCS7B02G113100	TraesCS7B03G0296800	Triticum aestivum 3-ketoacyl-CoA synthase 5-like (LOC123162572), mRNA
			TraesCS7B02G113200	TraesCS7B03G0296900	Triticum aestivum 3-ketoacyl-CoA synthase 5-like (LOC123159335), mRNA
			TraesCS7B02G113300	TraesCS7B03G0297300	Triticum aestivum 3-ketoacyl-CoA synthase 6-like (LOC123162913), mRNA
			TraesCS7B02G113900	TraesCS7B03G0298200	Triticum aestivum 3-ketoacyl-CoA synthase 6-like (LOC123150253), mRNA
			TraesCS7B02G449000	TraesCS7B03G1210700	Triticum aestivum 3-ketoacyl-CoA synthase 5-like (LOC123162238), mRNA
			TraesCS7B02G449300	TraesCS7B03G1211000	Triticum aestivum 3-ketoacyl-CoA synthase 5-like (LOC123162695), mRNA
			TraesCS7D02G029500	TraesCS7D03G0066200	Triticum aestivum 3-ketoacyl-CoA synthase 5-like (LOC123083432), mRNA
			TraesCS7D02G035700	TraesCS7D03G0081000	Triticum aestivum 3-ketoacyl-CoA synthase 5-like (LOC123167910), mRNA
			TraesCS7D02G089200	TraesCS7D03G0204000	Triticum aestivum 3-ketoacyl-CoA synthase 5-like (LOC123167711), mRNA
			TraesCS7D02G102000	TraesCS7D03G0232700	Triticum aestivum 3-ketoacyl-CoA synthase 6-like (LOC123164286), mRNA
			TraesCS7D02G102300	TraesCS7D03G0234100	Triticum aestivum 3-ketoacyl-CoA synthase 6-like (LOC123164764), mRNA
			TraesCS7D02G102400	TraesCS7D03G0234500	Triticum aestivum 3-ketoacyl-CoA synthase 5-like (LOC123164836), mRNA
			TraesCS7D02G102800	TraesCS7D03G0234900	Triticum aestivum 3-ketoacyl-CoA synthase 6-like (LOC123164764), mRNA
			TraesCS7D02G102900	TraesCS7D03G0235000	Triticum aestivum 3-ketoacyl-CoA synthase 5-like (LOC123164205), mRNA
			TraesCS7D02G208500	TraesCS7D03G0465800	Triticum aestivum 3-ketoacyl-CoA synthase 6-like (LOC123167808), mRNA
			TraesCS7D02G208600	TraesCS7D03G0466200	Triticum aestivum 3-ketoacyl-CoA synthase 6-like (LOC123166772), mRNA
			TraesCS7D02G208700	TraesCS7D03G0466400	Triticum aestivum 3-ketoacyl-CoA synthase 6-like (LOC123171011), mRNA
			TraesCS7D02G208800	TraesCS7D03G0466500	Triticum aestivum 3-ketoacyl-CoA synthase 5-like (LOC123170272), mRNA
			TraesCS7D02G208900	TraesCS7D03G0466600	Triticum aestivum 3-ketoacyl-CoA synthase 6-like (LOC123167050), mRNA
			TraesCS7D02G209400	TraesCS7D03G0467600	Triticum aestivum 3-ketoacyl-CoA synthase 6-like (LOC123150253), mRNA
			TraesCS7D02G519300	TraesCS7D03G1226000	Triticum aestivum 3-ketoacyl-CoA synthase 5-like (LOC123170808), mRNA
			TraesCS7D02G519400	TraesCS7D03G1226100	Triticum aestivum 3-ketoacyl-CoA synthase 5-like (LOC123169500), mRNA
			TraesCSU02G164300	TraesCSU03G0197800	Triticum aestivum 3-ketoacyl-CoA synthase 5-like (LOC123175596), mRNA
			TraesCSU02G166100	TraesCS4B03G0020300	Triticum aestivum 3-ketoacyl-CoA synthase 5-like (LOC123090533), mRNA
Regulation by sRNAs	Dcl5	Zm00001eb104810	TraesCS6A02G374700	TraesCS6A03G0951600	Triticum aestivum serine/threonine-protein kinase/endoribonuclease IRE1-like (LOC123128888), transcript variant X1, mRNA
			TraesCS6B02G412400	TraesCS6B03G1162300	Triticum aestivum serine/threonine-protein kinase/endoribonuclease IRE1-like (LOC123139420), mRNA
			TraesCS6D02G358600	TraesCS6D03G0828600	Triticum aestivum serine/threonine-protein kinase/endoribonuclease IRE1-like (LOC123146026), mRNA
	CLSY3	AT1G05490	TraesCS1A02G245700	TraesCS1A03G0634700	Triticum aestivum SNF2 domain-containing protein CLASSY 1-like (LOC123054507), transcript variant X2, mRNA
			TraesCS1B02G256700	TraesCS1B03G0723800	Triticum aestivum SNF2 domain-containing protein CLASSY 1-like (LOC123131456), transcript variant X3, mRNA
			TraesCS1D02G245400	TraesCS1D03G0595000	Triticum aestivum SNF2 domain-containing protein CLASSY 1-like (LOC123181895), transcript variant X2, mRNA
			TraesCS2D02G053900	TraesCS2D03G0104100	Triticum aestivum uncharacterized LOC123048400 (LOC123048400), mRNA
			TraesCS3A02G220700	TraesCS3A03G0574400	Triticum aestivum SNF2 domain-containing protein CLASSY 3-like (LOC123061480), mRNA
			TraesCS3A02G238800	TraesCS3A03G0614600	Triticum aestivum SNF2 domain-containing protein CLASSY 3-like (LOC123061640), mRNA
			TraesCS3B02G251000	TraesCS3B03G0654700	Triticum aestivum SNF2 domain-containing protein CLASSY 3-like (LOC123070118), mRNA
			TraesCS3D02G231800	TraesCS3D03G0531900	Triticum aestivum SNF2 domain-containing protein CLASSY 3-like (LOC123061640), mRNA
			TraesCS6A02G241100	TraesCS6A03G0658100	Triticum aestivum SNF2 domain-containing protein CLASSY 3-like (LOC123134343), mRNA
